# Supplementary material for: Novel metabolic biomarker for early detection and diagnosis to the patients with gastric cardia adenocarcinoma
Source: Cancer Med. 2024 Mar 16;13(5):e7015. doi: 10.1002/cam4.7015 (PMC10943274; doi:10.1002/cam4.7015)
Supplement: Supplementary file 1 — Table S1. [file CAM4-13-e7015-s001.xlsx]

## Sheet: TableS1
	Table S1. The information of 865 metabolites total detected.
Index	Compounds	Class I	Class II	Q1 (Da)	Molecular Weight (Da)	Ionization model	Formula
MEDN0005	L-Threonine	Amino acid and Its metabolomics	Amino acids	118.05	119.058	[M-H]-	C4H9NO3
MEDN0006	L-Tyrosine	Amino acid and Its metabolomics	Amino acids	180.066	181.074	[M-H]-	C9H11NO3
MEDN0007	L-Arginine	Amino acid and Its metabolomics	Amino acids	173.104	174.112	[M-H]-	C6H14N4O2
MEDN0009	L-Aspartic Acid	Amino acid and Its metabolomics	Amino acids	132.03	133.038	[M-H]-	C4H7NO4
MEDN0010	L-Citrulline	Amino acid and Its metabolomics	Amino acids	174.088	175.096	[M-H]-	C6H13N3O3
MEDN0011	L-Glutamic Acid	Amino acid and Its metabolomics	Amino acids	146.045	147.053	[M-H]-	C5H9NO4
MEDN0012	L-Histidine	Amino acid and Its metabolomics	Amino acids	154.062	155.07	[M-H]-	C6H9N3O2
MEDN0013	L-Isoleucine	Amino acid and Its metabolomics	Amino acids	130.087	131.095	[M-H]-	C6H13NO2
MEDN0015	L-Phenylalanine	Amino acid and Its metabolomics	Amino acids	164.071	165.079	[M-H]-	C9H11NO2
MEDN0017	L-Pyroglutamic Acid	Amino acid and Its metabolomics	Amino acid derivatives	128.035	129.043	[M-H]-	C5H7NO3
MEDN0018	L-Serine	Amino acid and Its metabolomics	Amino acids	104.035	105.043	[M-H]-	C3H7NO3
MEDN0019	L-Tryptophan	Amino acid and Its metabolomics	Amino acids	203.082	204.09	[M-H]-	C11H12N2O2
MEDN0028	4-Hydroxy-L-Glutamic Acid	Amino acid and Its metabolomics	Amino acid derivatives	162.04	163.032	[M-H]-	C5H9NO5
MEDN0032	Allantoin	Organic acid And Its derivatives	Organicacid and Its derivatives	157.036	158.044	[M-H]-	C4H6N4O3
MEDN0039	Glutathione Reducedform	Amino acid and Its metabolomics	Small Peptide	306.076	307.084	[M-H]-	C10H17N3O6S
MEDN0041	Hexanoyl Glycine	Amino acid and Its metabolomics	Amino acid derivatives	172.097	173.105	[M-H]-	C8H15NO3
MEDN0042	L-Asparagine Anhydrous	Amino acid and Its metabolomics	Amino acids	131.046	132.054	[M-H]-	C4H8N2O3
MEDN0045	L-Cysteine	Amino acid and Its metabolomics	Amino acids	120.012	121.02	[M-H]-	C3H7NO2S
MEDN0046	L-Glutamine	Amino acid and Its metabolomics	Amino acids	145.061	146.069	[M-H]-	C5H10N2O3
MEDN0047	L-Homocitrulline	Amino acid and Its metabolomics	Amino acids	188.104	189.111	[M-H]-	C7H15N3O3
MEDN0050	L-Theanine	Amino acid and Its metabolomics	Amino acids	173.093	174.1	[M-H]-	C7H14N2O3
MEDN0051	Methionine Sulfoxide	Amino acid and Its metabolomics	Amino acid derivatives	164.038	165.046	[M-H]-	C5H11NO3S
MEDN0052	N6-Acetyl-L-Lysine	Amino acid and Its metabolomics	Amino acid derivatives	187.108	188.116	[M-H]-	C8H16N2O3
MEDN0056	N-Acetyl-L-Leucine	Amino acid and Its metabolomics	Amino acid derivatives	172.097	173.105	[M-H]-	C8H15NO3
MEDN0058	N-Acetylneuraminic Acid	Amino acid and Its metabolomics	Amino acid derivatives	308.098	309.106	[M-H]-	C11H19NO9
MEDN0060	N-Isovaleroylglycine	Amino acid and Its metabolomics	Amino acid derivatives	158.082	159.09	[M-H]-	C7H13NO3
MEDN0061	N-Phenylacetylglycine	Amino acid and Its metabolomics	Amino acid derivatives	192.066	193.074	[M-H]-	C10H11NO3
MEDN0062	N-Propionylglycine	Amino acid and Its metabolomics	Amino acids	130.05	131.058	[M-H]-	C5H9NO3
MEDN0063	Nα-Acetyl-L-Arginine	Amino acid and Its metabolomics	Amino acid derivatives	215.114	216.122	[M-H]-	C8H16N4O3
MEDN0065	O-Phospho-L-Serine	Amino acid and Its metabolomics	Amino acid derivatives	184.001	185.009	[M-H]-	C3H8NO6P
MEDN0066	Phenylacetyl-L-Glutamine	Amino acid and Its metabolomics	Amino acid derivatives	263.103	264.111	[M-H]-	C13H16N2O4
MEDN0068	S-(5-Adenosy)-L-Homocysteine	Amino acid and Its metabolomics	Amino acid derivatives	383.114	384.122	[M-H]-	C14H20N6O5S
MEDN0071	S-Sulfo-L-Cysteine	Amino acid and Its metabolomics	Amino acid derivatives	199.969	200.977	[M-H]-	C3H7NO5S2
MEDN0075	N-Acetylphenylalanine	Amino acid and Its metabolomics	Amino acid derivatives	206.082	207.1	[M-H]-	C11H13NO3
MEDN0084	Benzoic Acid	Benzene and substituted derivatives	Benzene and substituted derivatives	121.029	122.037	[M-H]-	C7H6O2
MEDN0087	(3,4-Dimethoxyphenyl) Acetic Acid	Benzene and substituted derivatives	Phenolic acids	195.066	196.074	[M-H]-	C10H12O4
MEDN0090	2-Methoxybenzoic Acid	Benzene and substituted derivatives	Phenolic acids	151.04	152.047	[M-H]-	C8H8O3
MEDN0092	3,4-Dihydroxybenzeneacetic Acid	Benzene and substituted derivatives	Phenolic acids	167.1	168.042	[M-H]-	C8H8O4
MEDN0093	3-Hydroxyanthranilic Acid	Benzene and substituted derivatives	Phenolic acids	152.035	153.043	[M-H]-	C7H7NO3
MEDN0097	P–Hydroxyphenyl Acetic Acid	Benzene and substituted derivatives	Phenolic acids	151.04	152.047	[M-H]-	C8H8O3
MEDN0099	4-Pyridoxic Acid	Heterocyclic compounds	Pyridine and pyridine derivatives	182.045	183.053	[M-H]-	C8H9NO4
MEDN0105	Taurocholic acid	Bile acids	Bile acids	514.284	515.292	[M-H]-	C26H45NO7S
MEDN0107	Glycolithocholic acid	Bile acids	Bile acids	432.311	433.319	[M-H]-	C26H43NO4
MEDN0109	Hododeoxycholic acid	Bile acids	Bile acids	391.285	392.293	[M-H]-	C24H40O4
MEDN0110	Glycoursodeoxycholic Acid	Bile acids	Bile acids	448.306	449.314	[M-H]-	C26H43NO5
MEDN0112	Glycocholic Acid	Bile acids	Bile acids	464.301	465.309	[M-H]-	C26H43NO6
MEDN0113	Glycochenodeoxycholic Acid	Bile acids	Bile acids	448.306	449.314	[M-H]-	C26H43NO5
MEDN0117	4-Methylcatechol	Benzene and substituted derivatives	Phenolics	123.045	124.052	[M-H]-	C7H8O2
MEDN0120	Dulcitol	Carboxylic acids and derivatives	Sugar alcohols	181.071	182.079	[M-H]-	C6H14O6
MEDN0128	4-Hydroxy-3-methoxybenzaldehyde	Benzene and substituted derivatives	Phenolics	151.04	152.047	[M-H]-	C8H8O3
MEDN0139	1-Methylxanthine	Nucleotide And Its metabolomics	Nucleotide and Its metabolomics	165.041	166.049	[M-H]-	C6H6N4O2
MEDN0140	Xanthine	Nucleotide And Its metabolomics	Nucleotide and Its metabolomics	151.026	152.033	[M-H]-	C5H4N4O2
MEDN0142	2-Hydroxy-6-Aminopurine	Nucleotide And Its metabolomics	Nucleotide and Its metabolomics	150.042	151.049	[M-H]-	C5H5N5O
MEDN0143	3'-Aenylic Acid	Nucleotide And Its metabolomics	Nucleotide and Its metabolomics	346.055	347.063	[M-H]-	C10H14N5O7P
MEDN0147	5-Methylcytosine	Nucleotide And Its metabolomics	Nucleotide and Its metabolomics	124.051	125.059	[M-H]-	C5H7N3O
MEDN0148	5-Methyluridine	Nucleotide And Its metabolomics	Nucleotide and Its metabolomics	257.077	258.085	[M-H]-	C10H14N2O6
MEDN0156	Cytidine-5-Monophosphate	Nucleotide And Its metabolomics	Nucleotide and Its metabolomics	322.044	323.052	[M-H]-	C9H14N3O8P
MEDN0160	Guanosine	Nucleotide And Its metabolomics	Nucleotide and Its metabolomics	282.084	283.092	[M-H]-	C10H13N5O5
MEDN0163	Hypoxanthine	Nucleotide And Its metabolomics	Nucleotide and Its metabolomics	135.031	136.039	[M-H]-	C5H4N4O
MEDN0165	Inosine 5'-Monophosphate	Nucleotide And Its metabolomics	Nucleotide and Its metabolomics	347.039	348.047	[M-H]-	C10H13N4O8P
MEDN0169	Uracil	Nucleotide And Its metabolomics	Nucleotide and Its metabolomics	111.019	112.027	[M-H]-	C4H4N2O2
MEDN0178	Epinephrine	Hormones and hormone related compunds	Hormones and hormone related compunds	182.082	183.09	[M-H]-	C9H13NO3
MEDN0179	L-Thyroxine	Hormones and hormone related compunds	Hormones and hormone related compunds	775.679	776.687	[M-H]-	C15H11I4NO4
MEDN0196	Pyrroloquinoline Quinone	Organic acid And Its derivatives	Organicacid and Its derivatives	329.005	330.012	[M-H]-	C14H6N2O8
MEDN0201	Succinic Acid	Organic acid And Its derivatives	Organicacid and Its derivatives	117.019	118.027	[M-H]-	C4H6O4
MEDN0202	A-Ketoglutaric Acid	Organic acid And Its derivatives	Organicacid and Its derivatives	145.014	146.022	[M-H]-	C5H6O5
MEDN0203	Cis-Aconitic Acid	Organic acid And Its derivatives	Organicacid and Its derivatives	173.009	174.016	[M-H]-	C6H6O6
MEDN0204	Pyruvic Acid	Organic acid And Its derivatives	Organicacid and Its derivatives	87.0082	88.016	[M-H]-	C3H4O3
MEDN0209	Tryptamine	Tryptamines,Cholines,Pigments	Tryptamines	159.092	160.1	[M-H]-	C10H12N2
MEDN0210	1,5-Anhydro-D-Glucitol	Carboxylic acids and derivatives	Sugar alcohols	163.061	164.069	[M-H]-	C6H12O5
MEDN0211	D-Arabitol	Carboxylic acids and derivatives	Sugar alcohols	151.061	152.069	[M-H]-	C5H12O5
MEDN0213	D-Sorbitol	Carboxylic acids and derivatives	Sugar alcohols	181.071	182.079	[M-H]-	C6H14O6
MEDN0220	D-Glucose	Carboxylic acids and derivatives	Sugars	179.056	180.063	[M-H]-	C6H12O6
MEDN0221	D-Mannose	Carboxylic acids and derivatives	Sugars	179.056	180.063	[M-H]-	C6H12O6
MEDN0224	D-Trehalose	Carboxylic acids and derivatives	Sugars	341.108	342.116	[M-H]-	C12H22O11
MEDN0226	D-Erythronolactone	Aldehyde,Ketones,Esters	Esters	117.019	118.027	[M-H]-	C4H6O4
MEDN0227	D-Glucose 6-Phosphate	Carboxylic acids and derivatives	Phosphate sugars	259.022	260.03	[M-H]-	C6H13O9P
MEDN0229	Lactose	Carboxylic acids and derivatives	Sugars	341.108	342.116	[M-H]-	C12H22O11
MEDN0230	Lactulose	Carboxylic acids and derivatives	Sugars	341.108	342.116	[M-H]-	C12H22O11
MEDN0231	L-Fucose	Carboxylic acids and derivatives	Sugars	163.061	164.069	[M-H]-	C6H12O5
MEDN0232	L-Rhamnose	Carboxylic acids and derivatives	Sugars	163.061	164.069	[M-H]-	C6H12O5
MEDN0233	Maltose	Carboxylic acids and derivatives	Sugars	341.108	342.116	[M-H]-	C12H22O11
MEDN0235	N-Acetyl-D-Glucosamine	Carboxylic acids and derivatives	Sugar derivatives	220.082	221.09	[M-H]-	C8H15NO6
MEDN0237	D-Glucoronic Acid	Carboxylic acids and derivatives	Sugar acids	193.035	194.043	[M-H]-	C6H10O7
MEDN0239	Gluconic Acid	Carboxylic acids and derivatives	Sugar acids	195.051	196.058	[M-H]-	C6H12O7
MEDN0240	L-Gulonolactone	Carboxylic acids and derivatives	Sugar acids	177.04	178.048	[M-H]-	C6H10O6
MEDN0241	Vitamin D3	CoEnzyme and vitamins	CoEnzyme and vitamins	383.331	384.339	[M-H]-	C27H44O
MEDN0242	L-Ascorbate	CoEnzyme and vitamins	CoEnzyme and vitamins	175.024	176.032	[M-H]-	C6H8O6
MEDN0244	Orotic Acid	CoEnzyme and vitamins	CoEnzyme and vitamins	155.009	156.017	[M-H]-	C5H4N2O4
MEDN0245	Pantothenate	CoEnzyme and vitamins	CoEnzyme and vitamins	218.103	219.1	[M-H]-	C9H17NO5
MEDN0249	Pantothenol	CoEnzyme and vitamins	CoEnzyme and vitamins	204.124	205.131	[M-H]-	C9H19NO4
MEDN0250	Riboflavin	CoEnzyme and vitamins	CoEnzyme and vitamins	375.13	376.138	[M-H]-	C17H20N4O6
MEDN0261	3-Indolepropionic Acid	Heterocyclic compounds	Indole and Its derivatives	188.071	189.079	[M-H]-	C11H11NO2
MEDN0265	Indole-2-Carboxylic Acid	Heterocyclic compounds	Indole and Its derivatives	160.04	161.048	[M-H]-	C9H7NO2
MEDN0266	Indole-3-Carboxaldehyde	Heterocyclic compounds	Indole and Its derivatives	144.045	145.053	[M-H]-	C9H7NO
MEDN0278	2,6-Diaminooimelic Acid	Organic acid And Its derivatives	Organicacid and Its derivatives	189.088	190.095	[M-H]-	C7H14N2O4
MEDN0279	2-Aminoethanesulfinic Acid	Organic acid And Its derivatives	Sulfonic acids	108.012	109.02	[M-H]-	C2H7NO2S
MEDN0280	2-Aminoethanesulfonic Acid	Organic acid And Its derivatives	Sulfonic acids	124.007	125.015	[M-H]-	C2H7NO3S
MEDN0283	2-Hydroxybutanoic Acid	Organic acid And Its derivatives	Organicacid and Its derivatives	103.04	104.047	[M-H]-	C4H8O3
MEDN0284	2-Hydroxyisocaproic Acid	Organic acid And Its derivatives	Organicacid and Its derivatives	131.071	132.079	[M-H]-	C6H12O3
MEDN0285	2-Methylsuccinic Acid	Organic acid And Its derivatives	Organicacid and Its derivatives	131.034	132.042	[M-H]-	C5H8O4
MEDN0286	3,4,5-Trimethoxycinnamic Acid	Organic acid And Its derivatives	Organicacid and Its derivatives	237.076	238.084	[M-H]-	C12H14O5
MEDN0290	3-Hydroxy-3-Methyl Butyric Acid	Organic acid And Its derivatives	Organicacid and Its derivatives	117.055	118.063	[M-H]-	C5H10O3
MEDN0292	3-Hydroxybutyrate	Organic acid And Its derivatives	Organicacid and Its derivatives	103.04	104.047	[M-H]-	C4H8O3
MEDN0293	3-Hydroxypropanoic Acid	Organic acid And Its derivatives	Organicacid and Its derivatives	89.0239	90.032	[M-H]-	C3H6O3
MEDN0294	3-Methylcrotonyl Glycine	Organic acid And Its derivatives	Organicacid and Its derivatives	156.066	157.074	[M-H]-	C7H11NO3
MEDN0297	4-Hydroxy-2-Oxoglutaric Acid	Organic acid And Its derivatives	Organicacid and Its derivatives	161.009	162.016	[M-H]-	C5H6O6
MEDN0298	4-Oxopentanoate	Organic acid And Its derivatives	Organicacid and Its derivatives	115.04	116.047	[M-H]-	C5H8O3
MEDN0299	Adipic Acid	Organic acid And Its derivatives	Organicacid and Its derivatives	145.05	146.058	[M-H]-	C6H10O4
MEDN0300	Azelaic Acid	Organic acid And Its derivatives	Organicacid and Its derivatives	187.097	188.105	[M-H]-	C9H16O4
MEDN0301	Caffeic Acid	Organic acid And Its derivatives	Organicacid and Its derivatives	179.034	180.042	[M-H]-	C9H8O4
MEDN0305	Creatine	Organic acid And Its derivatives	Organicacid and Its derivatives	130.062	131.07	[M-H]-	C4H9N3O2
MEDN0308	Dl-2-Aminooctanoic Acid	Organic acid And Its derivatives	Organicacid and Its derivatives	158.118	159.126	[M-H]-	C8H17NO2
MEDN0311	Dodecanedioic Aicd	FA	FFA	229.144	230.152	[M-H]-	C12H22O4
MEDN0314	Glutaric Acid	Organic acid And Its derivatives	Organicacid and Its derivatives	131.034	132.042	[M-H]-	C5H8O4
MEDN0316	Guanidinoethyl Sulfonate	Organic acid And Its derivatives	Sulfonic acids	166.029	167.037	[M-H]-	C3H9N3O3S
MEDN0317	Hippuric Acid	Organic acid And Its derivatives	Organicacid and Its derivatives	178.05	179.058	[M-H]-	C9H9NO3
MEDN0320	Hydrocinnamic Acid	Organic acid And Its derivatives	Organicacid and Its derivatives	149.06	150.068	[M-H]-	C9H10O2
MEDN0322	Kinurenine	Amino acid and Its metabolomics	Amino acid derivatives	207.077	208.085	[M-H]-	C10H12N2O3
MEDN0325	L-Lactic Acid	Organic acid And Its derivatives	Organicacid and Its derivatives	89.0239	90.0317	[M-H]-	C3H6O3
MEDN0326	L-Tartaric Acid	Organic acid And Its derivatives	Organicacid and Its derivatives	149.009	150.016	[M-H]-	C4H6O6
MEDN0327	L-Dihydroorotic Acid	Organic acid And Its derivatives	Organicacid and Its derivatives	157.025	158.033	[M-H]-	C5H6N2O4
MEDN0328	L-Homoserine	Organic acid And Its derivatives	Organicacid and Its derivatives	118.05	119.058	[M-H]-	C4H9NO3
MEDN0333	Malonicacid	Organic acid And Its derivatives	Organicacid and Its derivatives	103.003	104.011	[M-H]-	C3H4O4
MEDN0334	Mandelic Acid	Organic acid And Its derivatives	Organicacid and Its derivatives	151.04	152.047	[M-H]-	C8H8O3
MEDN0335	Methylmalonic Acid	Organic acid And Its derivatives	Organicacid and Its derivatives	117.019	118.027	[M-H]-	C4H6O4
MEDN0338	Phenyllactate(Pla)	Organic acid And Its derivatives	Organicacid and Its derivatives	165.055	166.063	[M-H]-	C9H10O3
MEDN0340	Pyrrole-2-Carboxylic Acid	Organic acid And Its derivatives	Organicacid and Its derivatives	110.024	111.032	[M-H]-	C5H5NO2
MEDN0342	Sebacate	Organic acid And Its derivatives	Organicacid and Its derivatives	201.113	202.121	[M-H]-	C10H18O4
MEDN0344	Subericacid	Organic acid And Its derivatives	Organicacid and Its derivatives	173.081	174.089	[M-H]-	C8H14O4
MEDN0346	Vanillic Acid	Organic acid And Its derivatives	Organicacid and Its derivatives	167.034	168.042	[M-H]-	C8H8O4
MEDN0348	TXB2 [9α,11,15S-trihydroxythromba-5Z,13E-dien-1-oic acid]	Oxidized lipids	Oxidized lipids	369.228	370.236	[M-H]-	C20H34O6
MEDN0356	Lysops 22:6	GP	LPS	568.268	569.27	[M-H]-	C28H44NO9P
MEDN0360	Lysopg 18:1	GP	LPG	509.288	510.29	[M-H]-	C24H47O9P
MEDN0362	Lysope 18:1	GP	LPE	478.293	479.3	[M-H]-	C23H46NO7P
MEDN0364	Lysope 18:0	GP	LPE	480.309	481.3	[M-H]-	C23H48NO7P
MEDN0366	Lysope 16:0	GP	LPE	452.278	453.3	[M-H]-	C21H44NO7P
MEDN0368	Lysope 14:0	GP	LPE	424.246	425.2	[M-H]-	C19H40NO7P
MEDN0370	Lysopa 18:0	GP	LPC	437.267	438.27	[M-H]-	C21H43O7P
MEDN0372	Lysopa 16:0	GP	LPC	409.236	410.24	[M-H]-	C19H39O7P
MEDN0374	9-HpODE	Oxidized lipids	Oxidized lipids	311.222	312.2	[M-H]-	C18H32O4
MEDN0375	13-HOTrE [13S-hydroxy-9Z,11E,15Z-octadecatrienoic acid]	Oxidized lipids	Oxidized lipids	293.212	294.1	[M-H]-	C18H30O3
MEDN0376	9,10-DiHOME [(±)9,10-dihydroxy-12Z-octadecenoic acid]	Oxidized lipids	Oxidized lipids	313.238	314.246	[M-H]-	C18H34O4
MEDN0378	γ-Linolenic Acid(C18:3N6)	FA	FFA	277.217	278.22	[M-H]-	C18H30O2
MEDN0379	Tridecanoic Acid	FA	FFA	213.185	214.19	[M-H]-	C13H26O2
MEDN0380	Palmitoleic Acid(C16:1)	FA	FFA	253.217	254.2	[M-H]-	C16H30O2
MEDN0381	Hexadecanoic Acid(C16:0)	FA	FFA	255.232	256.24	[M-H]-	C16H32O2
MEDN0383	Linoleic Acid(C18:2N6C)	FA	FFA	279.232	280.24	[M-H]-	C18H32O2
MEDN0385	Dodecanoic Acid(C12:0)	FA	FFA	199.17	200.17	[M-H]-	C12H24O2
MEDN0387	Hendecanoic Acid/Undecanoic Acid(C11:0)	FA	FFA	185.154	186.16	[M-H]-	C11H22O2
MEDN0388	Elaidic Acid(C18:1N9T)	FA	FFA	281.248	282.25	[M-H]-	C18H34O2
MEDN0390	EPA [5Z,8Z,11Z,14Z,17Z-eicosapentaenoic acid]	Oxidized lipids	Oxidized lipids	301.217	302.22	[M-H]-	C20H30O2
MEDN0391	DHA [4Z,7Z,10Z,13Z,16Z,19Z-docosahexaenoic acid]	Oxidized lipids	Oxidized lipids	327.232	328.24	[M-H]-	C22H32O2
MEDN0394	Cis-11,14-Eicosadienoic Acid(C20:2)	FA	FFA	307.264	308.27	[M-H]-	C20H36O2
MEDN0395	Cis-11,14,17-Eicosatrienoic Acid(C20:3)	FA	FFA	305.248	306.25	[M-H]-	C20H34O2
MEDN0396	Capric Acid(C10:0)	FA	FFA	171.139	172.15	[M-H]-	C10H20O2
MEDN0398	AA [5Z,8Z,11Z,14Z-eicosatetraenoic acid]	Oxidized lipids	Oxidized lipids	303.232	304.24	[M-H]-	C20H32O2
MEDN0399	Arachidic Acid(C20:0)	FA	FFA	311.295	312.3	[M-H]-	C20H40O2
MEDN0400	Α-Linolenic Acid(C18:3N3)	FA	FFA	277.217	278.22	[M-H]-	C18H30O2
MEDN0403	Urocanic Acid	Organic acid And Its derivatives	Organicacid and Its derivatives	137.035	138.043	[M-H]-	C6H6N2O2
MEDN0406	3-(3-Hydroxyphenyl)Propionate Acid	Organic acid And Its derivatives	Organicacid and Its derivatives	165.055	166.063	[M-H]-	C9H10O3
MEDN0407	3-Aminosalicylic Acid	Organic acid And Its derivatives	Organicacid and Its derivatives	152.035	153.043	[M-H]-	C7H7NO3
MEDN0410	4-Hydroxybenzaldehyde	Benzene and substituted derivatives	Benzene and substituted derivatives	121.029	122.037	[M-H]-	C7H6O2
MEDN0411	Neopterin	Heterocyclic compounds	Pteridines and derivatives	252.073	253.081	[M-H]-	C9H11N5O4
MEDN0413	Ethylmalonate	Organic acid And Its derivatives	Organicacid and Its derivatives	131.034	132.042	[M-H]-	C5H8O4
MEDN0415	2-(Formylamino)Benzoic Acid	Benzene and substituted derivatives	Phenolic acids	164.035	165.043	[M-H]-	C8H7NO3
MEDN0416	Ureidoisobutyric Acid	Organic acid And Its derivatives	Organicacid and Its derivatives	145.061	146.069	[M-H]-	C5H10N2O3
MEDN0418	Acetaminophen Glucuronide	Alcohol and amines	Amines	326.088	327.095	[M-H]-	C14H17NO8
MEDN0419	Uridine 5-Monophosphate	Nucleotide And Its metabolomics	Nucleotide and Its metabolomics	323.028	324.036	[M-H]-	C9H13N2O9P
MEDN0421	Cyclic Amp	Nucleotide And Its metabolomics	Nucleotide and Its metabolomics	328.045	329.053	[M-H]-	C10H12N5O6P
MEDN0429	3-Hydroxyhippuric Acid	Amino acid and Its metabolomics	Amino acid derivatives	194.045	195.053	[M-H]-	C9H9NO4
MEDN0430	Thiamine Triphosphate	CoEnzyme and vitamins	CoEnzyme and vitamins	502.996	504.004	[M-H]-	C12H19N4O10P3S
MEDN0431	2-(Dimethylamino)Guanosine	Nucleotide And Its metabolomics	Nucleotide and Its metabolomics	310.115	311.123	[M-H]-	C12H17N5O5
MEDN0432	5-Hydroxyhexanoic Acid	Organic acid And Its derivatives	Organicacid and Its derivatives	131.071	132.079	[M-H]-	C6H12O3
MEDN0434	Β-Pseudouridine	Nucleotide And Its metabolomics	Nucleotide and Its metabolomics	243.062	244.07	[M-H]-	C9H12N2O6
MEDN0439	N-Acetylthreonine	Amino acid and Its metabolomics	Amino acid derivatives	160.061	161.069	[M-H]-	C6H11NO4
MEDN0441	3,4,5-Trimethoxybenzoic Acid	Benzene and substituted derivatives	Phenolic acids	211.061	212.069	[M-H]-	C10H12O5
MEDN0444	Hypoxanthine-9-β-D-Arabinofuranoside	Nucleotide And Its metabolomics	Nucleotide and Its metabolomics	267.073	268.081	[M-H]-	C10H12N4O5
MEDN0445	Orotidine	Nucleotide And Its metabolomics	Nucleotide and Its metabolomics	287.052	288.059	[M-H]-	C10H12N2O8
MEDN0452	2'-Deoxycytidine-5'-Monophosphate	Nucleotide And Its metabolomics	Nucleotide and Its metabolomics	306.049	307.057	[M-H]-	C9H14N3O7P
MEDN0461	D-Sedoheptuiose 7-Phosphate	Carboxylic acids and derivatives	Phosphate sugars	287.017	425.93	[M-Ba]-	C7H13BaO10P
MEDN0463	D-Fructose 6-Phosphate-Disodium Salt	Carboxylic acids and derivatives	Phosphate sugars	259	304.1	[M-2Na+H]-	C6H11Na2O9P
MEDN0483	3-Methyl-2-Oxobutanoic Acid	Organic acid And Its derivatives	Organicacid and Its derivatives	115.04	116.047	[M-H]-	C5H8O3
MEDN0490	Fumaric Acid	Organic acid And Its derivatives	Organicacid and Its derivatives	115.003	116.011	[M-H]-	C4H4O4
MEDN0491	9-HOTrE [9S-hydroxy-10E,12Z,15Z-octadecatrienoic acid]	Oxidized lipids	Oxidized lipids	293.212	294.219	[M-H]-	C18H30O3
MEDN0494	8,15-Dihete	FA	FFA	335.222	336.23	[M-H]-	C20H32O4
MEDN0496	N-Acetylmethionine	Amino acid and Its metabolomics	Amino acid derivatives	190.054	191.062	[M-H]-	C7H13NO3S
MEDN0499	Argininosuccinic acid	Organic acid And Its derivatives	Organicacid and Its derivatives	289.115	290.123	[M-H]-	C10H18N4O6
MEDN0501	Acetyl Tryptophan	Amino acid and Its metabolomics	Amino acid derivatives	245.093	246.1	[M-H]-	C13H14N2O3
MEDN0502	2-Deoxyribose 1-Phosphate	Carboxylic acids and derivatives	Phosphate sugars	213.016	214.024	[M-H]-	C5H11O7P
MEDN0506	N-Acetylglucosamine 1-Phosphate	Carboxylic acids and derivatives	Phosphate sugars	300.048	301.056	[M-H]-	C8H16NO9P
MEDN0524	Estrone	Hormones and hormone related compunds	Hormones and hormone related compunds	269.154	270.162	[M-H]-	C18H22O2
MEDN0530	Pimelic acid	Organic acid And Its derivatives	Organicacid and Its derivatives	159.066	160.074	[M-H]-	C7H12O4
MEDN0533	Xanthosine	Nucleotide And Its metabolomics	Nucleotide and Its metabolomics	283.068	284.076	[M-H]-	C10H12N4O6
MEDN0539	3'-Sialyllactose	Carboxylic acids and derivatives	Sugars	632.204	633.212	[M-H]-	C23H39NO19
MEDN0540	1-Methylguanine	Nucleotide And Its metabolomics	Nucleotide and Its metabolomics	164.057	165.065	[M-H]-	C6H7N5O
MEDN0541	DL-3,4-Dihydroxyphenyl glycol	Benzene and substituted derivatives	Benzene and substituted derivatives	169.05	170.058	[M-H]-	C8H10O4
MEDN0547	dihydrotachysterol	Hormones and hormone related compunds	Hormones and hormone related compunds	397.347	398.355	[M-H]-	C28H46O
MEDN0551	Indoleacrylic acid	Organic acid And Its derivatives	Organicacid and Its derivatives	186.056	187.063	[M-H]-	C11H9NO2
MEDN0553	2-Methylbenzoic acid	Benzene and substituted derivatives	Phenolic acids	135.045	136.052	[M-H]-	C8H8O2
MEDN0554	2-(4-Hydroxyphenyl)ethanol	Benzene and substituted derivatives	Benzene and substituted derivatives	137.06	138.068	[M-H]-	C8H10O2
MEDN0560	Marmesin	Aldehyde,Ketones,Esters	Esters	245.081	246.089	[M-H]-	C14H14O4
MEDN0561	N-Acetylaspartylglutamic acid	Amino acid and Its metabolomics	Amino acid derivatives	303.083	304.091	[M-H]-	C11H16N2O8
MEDN0562	Indole-3-carbinol	Heterocyclic compounds	Indole and Its derivatives	146.061	147.068	[M-H]-	C9H9NO
MEDN0568	2-Methylguanosine	Nucleotide And Its metabolomics	Nucleotide and Its metabolomics	296.1	297.107	[M-H]-	C11H15N5O5
MEDN0570	L-Erythrulose	Carboxylic acids and derivatives	Sugars	119.034	120.042	[M-H]-	C4H8O4
MEDN0579	N-lactoyl-phenylalanine	Amino acid and Its metabolomics	Amino acid derivatives	236.092	237.1	[M-H]-	C12H15NO4
MEDN0581	Imidazoleacetic acid	Heterocyclic compounds	Indole and Its derivatives	125.035	126.043	[M-H]-	C5H6N2O2
MEDN0586	N-Acetyl-L-alanine	Amino acid and Its metabolomics	Amino acid derivatives	130.05	131.058	[M-H]-	C5H9NO3
MEDN0587	N-Acetylvaline	Amino acid and Its metabolomics	Amino acid derivatives	158.082	159.089	[M-H]-	C7H13NO3
MEDN0589	Cyclamic acid	Organic acid And Its derivatives	Organicacid and Its derivatives	178.054	179.062	[M-H]-	C6H13NO3S
MEDN0593	D-Malic acid	Organic acid And Its derivatives	Organicacid and Its derivatives	133.014	134.022	[M-H]-	C4H6O5
MEDN0594	(E)-3-(3-hydroxyphenyl)prop-2-enoic acid	Benzene and substituted derivatives	Phenolic acids	163.04	164.047	[M-H]-	C9H8O3
MEDN0604	Tetradecanedioic acid	FA	FFA	257.175	258.183	[M-H]-	C14H26O4
MEDN0606	5-Methoxytryptophan	Amino acid and Its metabolomics	Amino acid derivatives	190.087	191.095	[M-H]-	C11H13NO2
MEDN0609	Uridine triphosphate(UTP)	Nucleotide And Its metabolomics	Nucleotide and Its metabolomics	482.961	483.969	[M-H]-	C9H15N2O15P3
MEDN0611	6β-hydroxytestosterone	Hormones and hormone related compunds	Hormones and hormone related compunds	303.196	304.204	[M-H]-	C19H28O3
MEDN0616	O-Acetyl-L-serine	Amino acid and Its metabolomics	Amino acid derivatives	146.045	147.053	[M-H]-	C5H9NO4
MEDN0622	Porphobilinogen	Organic acid And Its derivatives	Organicacid and Its derivatives	225.088	226.095	[M-H]-	C10H14N2O4
MEDN0623	2-Hydroxy HippuricAcid	Benzene and substituted derivatives	Phenolic acids	194.045	195.053	[M-H]-	C9H9NO4
MEDN0625	Formononetin	Benzene and substituted derivatives	Benzene and substituted derivatives	267.066	268.074	[M-H]-	C16H12O4
MEDN0627	Ellagic acid	Benzene and substituted derivatives	Phenolics	300.998	302.006	[M-H]-	C14H6O8
MEDN0628	dTMP	Nucleotide And Its metabolomics	Nucleotide and Its metabolomics	321.049	322.057	[M-H]-	C10H15N2O8P
MEDN0632	N-Oleoyl Glycine	Alcohol and amines	Amines	338.27	339.277	[M-H]-	C20H37NO3
MEDN0636	Ginkgoic acid	Organic acid And Its derivatives	Organicacid and Its derivatives	345.243	346.251	[M-H]-	C22H34O3
MEDN0648	2,5-Dihydroxybenzaldehyde	Benzene and substituted derivatives	Benzene and substituted derivatives	137.024	138.032	[M-H]-	C7H6O3
MEDN0651	Succinic anhydride	Organic acid And Its derivatives	Organicacid and Its derivatives	99.0082	100.016	[M-H]-	C4H4O3
MEDN0655	Hydantoin-5-propionic acid	Organic acid And Its derivatives	Organicacid and Its derivatives	171.041	172.048	[M-H]-	C6H8N2O4
MEDN0656	Indoleacetaldehyde	Heterocyclic compounds	Indole and Its derivatives	158.061	159.068	[M-H]-	C10H9NO
MEDN0658	Hexadecanedioic acid	FA	FFA	285.207	286.214	[M-H]-	C16H30O4
MEDN0659	Pyrophosphate	Organic acid And Its derivatives	Phosphoric acids	176.935	177.943	[M-H]-	H4O7P2
MEDN0661	2-hydroxy-2-(4-hydroxy-3-methoxyphenyl)acetic acid	Benzene and substituted derivatives	Phenolic acids	197.045	198.053	[M-H]-	C9H10O5
MEDN0662	Gamma-Glu-Leu	Amino acid and Its metabolomics	Small Peptide	259.129	260.137	[M-H]-	C11H20N2O5
MEDN0673	Isopropyl myristate	Aldehyde,Ketones,Esters	Esters	269.248	270.256	[M-H]-	C17H34O2
MEDN0678	Ethylsalicylate	Organic acid And Its derivatives	Organicacid and Its derivatives	165.055	166.063	[M-H]-	C9H10O3
MEDN0682	Octadecanamide	Alcohol and amines	Amines	282.28	283.288	[M-H]-	C18H37NO
MEDN0683	2-Naphthol	Benzene and substituted derivatives	Phenolics	143.05	144.058	[M-H]-	C10H8O
MEDN0685	Undecanedioic acid	FA	FFA	215.128	216.136	[M-H]-	C11H20O4
MEDN0691	Maltitol	Carboxylic acids and derivatives	Sugar alcohols	343.124	344.132	[M-H]-	C12H24O11
MEDN0694	2-nonanol	Alcohol and amines	Alcohols	143.144	144.151	[M-H]-	C9H20O
MEDN0698	1-Naphthol	Benzene and substituted derivatives	Phenolics	143.05	144.058	[M-H]-	C10H8O
MEDN0704	Oxaloacetic acid	Organic acid And Its derivatives	Organicacid and Its derivatives	130.998	132.07	[M-H]-	C4H4O5
MEDN0719	2-n-Pentylfuran	Heterocyclic compounds	Heterocyclic compounds	137.097	138.104	[M-H]-	C9H14O
MEDN0720	N-(2-Methylbenzoyl)glycine	Amino acid and Its metabolomics	Amino acid derivatives	192.066	193.074	[M-H]-	C10H11NO3
MEDN0721	2-Methyl-5-nitroimidazole-1-ethanol	Alcohol and amines	Alcohols	170.057	171.064	[M-H]-	C6H9N3O3
MEDN0725	2,4-Hexadienoic acid	Organic acid And Its derivatives	Organicacid and Its derivatives	111.045	112.052	[M-H]-	C6H8O2
MEDN0727	Methyl hexadecanoate	Alcohol and amines	Amines	269.248	270.256	[M-H]-	C17H34O2
MEDN0729	Phenoxyacetic acid	Benzene and substituted derivatives	Phenolic acids	151.04	152.047	[M-H]-	C8H8O3
MEDN0731	4-tert-Octylphenol	Benzene and substituted derivatives	Phenolics	205.159	206.167	[M-H]-	C14H22O
MEDN0732	Ricinoleic acid	FA	FFA	297.243	298.251	[M-H]-	C18H34O3
MEDN0734	Cis-3-Hexenylacetate	Aldehyde,Ketones,Esters	Esters	141.092	142.099	[M-H]-	C8H14O2
MEDN0739	4-Hydroxybenzyl alcohol	Benzene and substituted derivatives	Benzene and substituted derivatives	123.045	124.052	[M-H]-	C7H8O2
MEDN0741	Methanesulfonic acid	Organic acid And Its derivatives	Sulfonic acids	94.9803	95.9881	[M-H]-	CH4O3S
MEDN0744	Delta-Hexalactone	Aldehyde,Ketones,Esters	Esters	113.06	114.068	[M-H]-	C6H10O2
MEDN0745	Propylparaben	Benzene and substituted derivatives	Phenolic acids	179.071	180.079	[M-H]-	C10H12O3
MEDN0747	2,4-Di-tert-butylphenol	Benzene and substituted derivatives	Phenolics	205.159	206.167	[M-H]-	C14H22O
MEDN0748	Methylparaben	Benzene and substituted derivatives	Phenolic acids	151.04	152.047	[M-H]-	C8H8O3
MEDN0750	(±)12-HEPE [(±)-12-hydroxy-5Z,8Z,10E,14Z,17Z-eicosapentaenoic acid]	Oxidized lipids	Oxidized lipids	317.212	318.219	[M-H]-	C20H30O3
MEDN0751	(±)12-HETE [(±)12-hydroxy-5Z,8Z,10E,14Z-eicosatetraenoic acid]	Oxidized lipids	Oxidized lipids	319.227	320.235	[M-H]-	C20H32O3
MEDN0752	(±)15-HEPE [(±)-15-hydroxy-5Z,8Z,11Z,13E,17Z-eicosapentaenoic acid]	Oxidized lipids	Oxidized lipids	317.212	318.219	[M-H]-	C20H30O3
MEDN0754	(±)17-HDHA [(±)17-hydroxy-4Z,7Z,10Z,13Z,15E,19Z-docosahexaenoic acid]	Oxidized lipids	Oxidized lipids	343.227	344.235	[M-H]-	C22H32O3
MEDN0756	(±)18-HEPE [(±)-18-hydroxy-5Z,8Z,11Z,14Z,16E-eicosapentaenoic acid]	Oxidized lipids	Oxidized lipids	317.212	318.219	[M-H]-	C20H30O3
MEDN0758	(±)4-HDHA [(±)4-hydroxy-5E,7Z,10Z,13Z,16Z,19Z-docosahexaenoic acid]	Oxidized lipids	Oxidized lipids	343.227	344.235	[M-H]-	C22H32O3
MEDN0759	(±)5-HEPE [(±)-5-hydroxy-6E,8Z,11Z,14Z,17Z-eicosapentaenoic acid]	Oxidized lipids	Oxidized lipids	317.212	318.219	[M-H]-	C20H30O3
MEDN0760	(±)5-HETE [(±)5-hydroxy-6E,8Z,11Z,14Z-eicosatetraenoic acid]	Oxidized lipids	Oxidized lipids	319.227	320.235	[M-H]-	C20H32O3
MEDN0763	(±)9-HETE [(±)-9-hydroxy-5Z,7E,11Z,14Z-eicosatetraenoic acid]	Oxidized lipids	Oxidized lipids	319.227	320.235	[M-H]-	C20H32O3
MEDN0765	11,12-EET [(±)11,(12)-epoxy-5Z,8Z,14Z-eicosatrienoic acid]	Oxidized lipids	Oxidized lipids	319.227	320.235	[M-H]-	C20H32O3
MEDN0767	12,13-EpOME [(±)12(13)epoxy-9Z-octadecenoic acid]	Oxidized lipids	Oxidized lipids	295.227	296.235	[M-H]-	C18H32O3
MEDN0768	13-oxoODE [13-oxo-9Z,11E-octadecadienoic acid]	Oxidized lipids	Oxidized lipids	293.212	294.219	[M-H]-	C18H30O3
MEDN0769	14(S)-HDHA [14S-hydroxy-4Z,7Z,10Z,12E,16Z,19Z-docosahexaenoic acid]	Oxidized lipids	Oxidized lipids	343.227	344.235	[M-H]-	C22H32O3
MEDN0771	15-oxoETE [15-oxo-5Z,8Z,11Z,13E-eicosatetraenoic acid]	Oxidized lipids	Oxidized lipids	317.212	318.219	[M-H]-	C20H30O3
MEDN0774	19(S)-HETE [19S-hydroxy-5Z,8Z,11Z,14Z-eicosatetraenoic acid]	Oxidized lipids	Oxidized lipids	319.227	320.235	[M-H]-	C20H32O3
MEDN0775	20-HETE [20-hydroxy-5Z,8Z,11Z,14Z-eicosatetraenoic acid]	Oxidized lipids	Oxidized lipids	319.227	320.235	[M-H]-	C20H32O3
MEDN0776	5(S),15(S)-DiHETE [5S,15S-dihydroxy-6E,8Z,10Z,13E-eicosatetraenoic acid]	Oxidized lipids	Oxidized lipids	335.222	336.23	[M-H]-	C20H32O4
MEDN0777	5,6-DiHETrE [(±)5,6-dihydroxy-8Z,11Z,14Z-eicosatrienoic acid]	Oxidized lipids	Oxidized lipids	337.238	338.246	[M-H]-	C20H34O4
MEDN0779	5-HETrE [5S-hydroxy-6E,8Z,11Z-eicosatrienoic acid]	Oxidized lipids	Oxidized lipids	321.243	322.251	[M-H]-	C20H34O3
MEDN0780	5-iPF2α-VI [(8β)-5,9α,11α-trihydroxy-prosta-6E,14Z-dien-1-oic acid]	Oxidized lipids	Oxidized lipids	353.233	354.241	[M-H]-	C20H34O5
MEDN0783	9,10-EpOME [(±)9,10-epoxy-12Z-octadecenoic acid]	Oxidized lipids	Oxidized lipids	295.227	296.235	[M-H]-	C18H32O3
MEDN0784	9-oxoODE [9-oxo-10E,12Z-octadecadienoic acid]	Oxidized lipids	Oxidized lipids	293.212	294.219	[M-H]-	C18H30O3
MEDN0785	LTB4 [5S,12R-dihydroxy-6Z,8E,10E,14Z-eicosatetraenoic acid]	Oxidized lipids	Oxidized lipids	335.222	336.23	[M-H]-	C20H32O4
MEDN0793	Prostaglandin E2	Hormones and hormone related compunds	Hormones and hormone related compunds	351.217	352.225	[M-H]-	C20H32O5
MEDN0795	PGF2α [9α,11α,15S-trihydroxy-prosta-5Z,13E-dien-1-oic acid]	Oxidized lipids	Oxidized lipids	353.233	354.241	[M-H]-	C20H34O5
MEDN0803	RvE1 [5S,12R,18R-trihydroxy-6Z,8E,10E,14Z,16E-eicosapentaenoic acid]	Oxidized lipids	Oxidized lipids	349.202	350.209	[M-H]-	C20H30O5
MEDN0807	Myristic acid	FA	FFA	227.201	228.37	[M-H]-	C14H28O2
MEDN0808	Myoinositol	Carboxylic acids and derivatives	Sugar alcohols	179.056	180.16	[M-H]-	C6H12O6
MEDN0816	4-Hydroxyhippurate	Amino acid and Its metabolomics	Amino acid derivatives	194.045	195.053	[M-H]-	C9H9NO4
MEDN0817	octadecanedioate(C18)	Others	Hydrocarbon derivatives	253.29	254.297	[M-H]-	C18H38
MEDN0818	N-acetyl-beta-alanine	Amino acid and Its metabolomics	Amino acid derivatives	130.05	131.058	[M-H]-	C5H9NO3
MEDN0824	7-ketodeoxycholic acid	Hormones and hormone related compunds	Hormones and hormone related compunds	405.264	406.272	[M-H]-	C24H38O5
MEDN0826	3-(3-Hydroxyphenyl)-3-hydroxypropanoic acid	Organic acid And Its derivatives	Organicacid and Its derivatives	181.05	182.058	[M-H]-	C9H10O4
MEDN0827	N-acetylornithine	Organic acid And Its derivatives	Organicacid and Its derivatives	173.093	174.1	[M-H]-	C7H14N2O3
MEDN0828	Nonadecylic acid	FA	FFA	297.279	298.287	[M-H]-	C19H38O2
MEDN0837	N-Methyl-L-Glutamate	Amino acid and Its metabolomics	Amino acid derivatives	160.061	161.069	[M-H]-	C6H11NO4
MEDN0839	N-Alpha-Acetyl-L-Asparagine	Amino acid and Its metabolomics	Amino acid derivatives	173.056	174.064	[M-H]-	C6H10N2O4
MEDN0843	N-Amidino-L-Aspartate	Amino acid and Its metabolomics	Amino acid derivatives	174.052	175.059	[M-H]-	C5H9N3O4
MEDN0845	Cortisol	Hormones and hormone related compunds	Hormones and hormone related compunds	361.202	362.209	[M-H]-	C21H30O5
MEDN0846	7,8-Dimethylalloxazine	Heterocyclic compounds	Heterocyclic compounds	241.073	242.08	[M-H]-	C12H10N4O2
MEDN0849	Cortisol 21-Acetate	Hormones and hormone related compunds	Hormones and hormone related compunds	403.212	404.22	[M-H]-	C23H32O6
MEDN0851	Indole-3-Pyruvic Acid	Organic acid And Its derivatives	Organicacid and Its derivatives	202.05	203.058	[M-H]-	C11H9NO3
MEDN0854	Mono-Methyl Glutarate	Organic acid And Its derivatives	Organicacid and Its derivatives	145.05	146.058	[M-H]-	C6H10O4
MEDN0855	Geranyl Pyrophosphate	Organic acid And Its derivatives	Phosphoric acids	313.061	314.068	[M-H]-	C10H20O7P2
MEDN0856	2',4'-Dihydroxyacetophenone	Benzene and substituted derivatives	Benzene and substituted derivatives	151.04	152.047	[M-H]-	C8H8O3
MEDN0860	3,3',5'-Triiodothyronine	Hormones and hormone related compunds	Hormones and hormone related compunds	649.782	650.79	[M-H]-	C15H12I3NO4
MEDN1003	Inosine	Nucleotide And Its metabolomics	Nucleotide and Its metabolomics	267.073	268.081	[M-H]-	C10H12N4O5
MEDN1005	Phosphoenolpyruvate	Organic acid And Its derivatives	Phosphoric acids	166.975	167.982	[M-H]-	C3H5O6P
MEDN1006	Uric acid	Organic acid And Its derivatives	Organicacid and Its derivatives	167.021	168.028	[M-H]-	C5H4N4O3
MEDN1009	3-hydroxyphenylacetic acid	Organic acid And Its derivatives	Organicacid and Its derivatives	151.04	152.047	[M-H]-	C8H8O3
MEDN1012	7-Methylguanine	Nucleotide And Its metabolomics	Nucleotide and Its metabolomics	164.057	165.065	[M-H]-	C6H7N5O
MEDN1017	3-(4-Hydroxyphenyl)-Propionic Acid	Benzene and substituted derivatives	Phenolic acids	165.055	166.063	[M-H]-	C9H10O3
MEDN1022	5,6-Dimethylbenzimidazole	Heterocyclic compounds	Heterocyclic compounds	145.077	146.084	[M-H]-	C9H10N2
MEDN1023	2-Methoxy-4-[(E)-prop-1-enyl]phenol	Benzene and substituted derivatives	Benzene and substituted derivatives	163.076	164.084	[M-H]-	C10H12O2
MEDN1024	D-piperidine acid	Heterocyclic compounds	Heterocyclic compounds	128.071	129.079	[M-H]-	C6H11NO2
MEDN1029	Glycyl-L-phenylalanine	Amino acid and Its metabolomics	Amino acid derivatives	221.093	222.1	[M-H]-	C11H14N2O3
MEDN1035	13(R)-HODE	Oxidized lipids	Oxidized lipids	295.2	296.235	[M-H]-	C18H32O3
MEDN1039	Indole-4-carboxaldehyde	Heterocyclic compounds	Indole and Its derivatives	144.045	145.053	[M-H]-	C9H7NO
MEDN1041	9(S)-HpOTrE	Oxidized lipids	Oxidized lipids	309.207	310.214	[M-H]-	C18H30O4
MEDN1050	Phenyl acetate	Benzene and substituted derivatives	Benzene and substituted derivatives	135.045	136.052	[M-H]-	C8H8O2
MEDN1055	D-Calcium Pantothenate	CoEnzyme and vitamins	CoEnzyme and vitamins	437.214	438.221	[M-H]-	C18H34N2O10
MEDN1057	2-c-methyl-d-erythritol 2,4-cyclodiphosphate	Carboxylic acids and derivatives	Phosphate sugars	276.988	277.996	[M-H]-	C5H12O9P2
MEDN1059	Taurodeoxycholic acid	Bile acids	Bile acids	498.289	499.297	[M-H]-	C26H45NO6S
MEDN1060	L-Isoisoleucine	Amino acid and Its metabolomics	Amino acids	130.087	131.095	[M-H]-	C6H13NO2
MEDN1061	Glycine deoxycholic acid	Bile acids	Bile acids	448.306	449.314	[M-H]-	C26H43NO5
MEDN1063	Homo-Gamma-Linolenic Acid	Organic acid And Its derivatives	Organicacid and Its derivatives	305.248	306.256	[M-H]-	C20H34O2
MEDN1064	N-arachidene glycine	Aldehyde,Ketones,Esters	Esters	360.254	361.262	[M-H]-	C22H35NO3
MEDN1066	Glycyl-L-valine	Amino acid and Its metabolomics	Small Peptide	173.093	174.1	[M-H]-	C7H14N2O3
MEDN1069	9,12-octadecadienoic acid	FA	FFA	275.201	276.209	[M-H]-	C18H28O2
MEDN1075	13-HpODE	Oxidized lipids	Oxidized lipids	311.222	312.23	[M-H]-	C18H32O4
MEDN1077	Alpha-Mercholic Acid	Bile acids	Bile acids	407.28	408.288	[M-H]-	C24H40O5
MEDN1078	Cis-9,10-epoxystearic acid	FA	FFA	297.243	298.251	[M-H]-	C18H34O3
MEDN1079	(4E,7E,10Z,13E,16E,19E) -docosa-4,7,10,13,16,19-hexanoic acid	Oxidized lipids	Oxidized lipids	327.232	328.24	[M-H]-	C22H32O2
MEDN1081	12,13-DiHOME	Oxidized lipids	Oxidized lipids	313.238	314.246	[M-H]-	C18H34O4
MEDN1082	8-isoprostaglandin F1α	Hormones and hormone related compunds	Hormones and hormone related compunds	355.2	356.256	[M-H]-	C20H36O5
MEDN1089	1-cis-heptadeenoic acid(17: 1n7)	FA	FFA	267.232	268.24	[M-H]-	C17H32O2
MEDN1092	4-acetoxyphenol	Benzene and substituted derivatives	Phenolics	151.026	152.047	[M-H]-	C8H8O3
MEDN1098	2-ethyl-2-hydroxybutyric acid	Organic acid And Its derivatives	Organicacid and Its derivatives	131.071	132.079	[M-H]-	C6H12O3
MEDN1104	7-ketolithocholic acid	Bile acids	Bile acids	389.269	390.277	[M-H]-	C24H38O4
MEDN1108	1,6-anhydro-β-D-glucose	Carboxylic acids and derivatives	Sugars	161.045	162.053	[M-H]-	C6H10O5
MEDN1110	1,11-undecylic acid	Organic acid And Its derivatives	Organicacid and Its derivatives	243.2	244.167	[M-H]-	C13H24O4
MEDN1111	12-Hydroxydodecanoic acid	FA	FFA	215.165	216.173	[M-H]-	C12H24O3
MEDN1112	16-Hydroxyhexadecanoic acid	FA	FFA	271.227	272.235	[M-H]-	C16H32O3
MEDN1113	12-ketolithocholic acid	Bile acids	Bile acids	389.269	390.277	[M-H]-	C24H38O4
MEDN1116	Aldosterone	Aldehyde,Ketones,Esters	Ketones	359.186	360.194	[M-H]-	C21H28O5
MEDN1121	23-deoxydeoxycholic acid	Bile acids	Bile acids	377.269	378.277	[M-H]-	C23H38O4
MEDN1125	N,N′-dicyclohexylcarbodiimide	Alcohol and amines	Polyamines	205.17	206.178	[M-H]-	C13H22N2
MEDN1126	Gamma-Mercholic Acid	Bile acids	Bile acids	407.28	408.288	[M-H]-	C24H40O5
MEDN1129	Erythrose	Carboxylic acids and derivatives	Sugars	119.034	120.042	[M-H]-	C4H8O4
MEDN1131	2-tridecane	Aldehyde,Ketones,Esters	Ketones	197.191	198.198	[M-H]-	C13H26O
MEDN1134	2-Hydroxy-3,5-dinitrobenzoic acid	Organic acid And Its derivatives	Organicacid and Its derivatives	226.994	228.002	[M-H]-	C7H4N2O7
MEDN1135	Heparin	Alcohol and amines	Alcohols	315.29	316.298	[M-H]-	C19H40O3
MEDN1139	DL-2-hydroxystearic acid	FA	FFA	299.259	300.266	[M-H]-	C18H36O3
MEDN1141	Orthocholic acid	Bile acids	Bile acids	389.269	390.277	[M-H]-	C24H38O4
MEDN1145	P-chlorophenylalanine	Benzene and substituted derivatives	Phenolic acids	198.032	199.04	[M-H]-	C9H10ClNO2
MEDN1148	2-hydroxyhexadecanoic acid	FA	FFA	271.227	272.235	[M-H]-	C16H32O3
MEDN1150	Indole-3-carboxylic acid	Heterocyclic compounds	Indole and Its derivatives	160.04	161.048	[M-H]-	C9H7NO2
MEDN1151	20-Carboxyarachidonic acid	Oxidized lipids	Oxidized lipids	333.207	334.214	[M-H]-	C20H30O4
MEDN1156	8,11-icosadienoic acid	FA	FFA	303.2	304.24	[M-H]-	C20H32O2
MEDN1162	p-Tolyl sulfuric acid	Organic acid And Its derivatives	Sulfonic acids	187.009	188.014	[M-H]-	C7H8O4S
MEDN1163	3-hydroxyhexadecanoic acid	FA	FFA	271.227	272.235	[M-H]-	C16H32O3
MEDN1164	5-nitrobenzimidazole	Heterocyclic compounds	Heterocyclic compounds	162.03	163.038	[M-H]-	C7H5N3O2
MEDN1167	4-Hydroxybenzoic Acid	Benzene and substituted derivatives	Phenolic acids	137.024	138.032	[M-H]-	C7H6O3
MEDN1171	Glutamine	Amino acid and Its metabolomics	Amino acids	478.3	479.267	[M-H]-	C29H37NO5
MEDN1175	21-hydroxypregnene-4-ene-3,20-dione hydrogen succinate	Hormones and hormone related compunds	Hormones and hormone related compunds	429.228	430.236	[M-H]-	C25H34O6
MEDN1179	8-Epidermal glycoside	Others	Others	329.16	330.168	[M-H]-	C16H26O7
MEDN1183	Multifidol	Benzene and substituted derivatives	Phenolics	209.081	210.089	[M-H]-	C11H14O4
MEDN1191	1,2-epoxy-3-(p-nitrophenoxy) propane	Benzene and substituted derivatives	Benzene and substituted derivatives	194.045	195.053	[M-H]-	C9H9NO4
MEDN1193	Acetaminophen	Benzene and substituted derivatives	Phenolics	150.056	151.063	[M-H]-	C8H9NO2
MEDN1197	8-Methoxyalkynurate	Organic acid And Its derivatives	Organicacid and Its derivatives	218.045	219.053	[M-H]-	C11H9NO4
MEDN1200	L-tyrosine methyl ester 4-sulfate	Amino acid and Its metabolomics	Amino acid derivatives	274.039	275.046	[M-H]-	C10H13NO6S
MEDN1208	6-hydroxy-3-succinylpyridine	Heterocyclic compounds	Heterocyclic compounds	194.045	195.053	[M-H]-	C9H9NO4
MEDN1212	7alpha,12beta-Dihydroxy-5alpha-cholan-24-oic acid	Tryptamines,Cholines,Pigments	Cholines	783.6	392.293	[2M-H]-	C24H40O4
MEDN1213	2-(4-hydroxyphenyl) propionate	Benzene and substituted derivatives	Phenolic acids	165.06	166.063	[M-H]-	C9H10O3
MEDN1221	D-Mannose 6-phosphate	Carboxylic acids and derivatives	Phosphate sugars	259.022	260.03	[M-H]-	C6H13O9P
MEDN1224	Bis(1-inositol) -3,1'-phosphate 1-phosphate	Alcohol and amines	Alcohols	501	502.049	[M-H]-	C12H24O17P2
MEDN1226	2-amino-4-oxovaleric acid	Organic acid And Its derivatives	Organicacid and Its derivatives	130.05	131.058	[M-H]-	C5H9NO3
MEDN1227	Furfural diacetal	Others	Others	169.086	170.094	[M-H]-	C9H14O3
MEDN1231	1-O-vanillyl-β-D-glucose	Benzene and substituted derivatives	Benzene and substituted derivatives	329.088	330.095	[M-H]-	C14H18O9
MEDN1246	3-(pyrazol-1-yl) -L-alanine	Amino acid and Its metabolomics	Amino acid derivatives	154.062	155.069	[M-H]-	C6H9N3O2
MEDN1247	1-pyrroline-4-hydroxy-2-carboxylate	Heterocyclic compounds	Heterocyclic compounds	128.035	129.043	[M-H]-	C5H7NO3
MEDN1258	PysoPS 16:2	GP	LPS	490.221	491.228	[M-H]-	C22H38NO9P
MEDN1264	PysoPE 22:4(2n isomer1)	GP	LPE	528.31	529.302	[M-H]-	C27H48NO7P
MEDN1265	PysoPE 22:4	GP	LPE	528.31	529.302	[M-H]-	C27H48NO7P
MEDN1266	PysoPE 22:5(2n isomer3)	GP	LPE	526.296	527.302	[M-H]-	C27H46NO7P
MEDN1267	PysoPE 22:5(2n isomer2)	GP	LPE	526.296	527.302	[M-H]-	C27H46NO7P
MEDN1268	PysoPE 22:5(2n isomer1)	GP	LPE	526.296	527.302	[M-H]-	C27H46NO7P
MEDN1269	PysoPE 22:6(2n isomer1)	GP	LPE	524.279	525.285	[M-H]-	C27H44NO7P
MEDN1270	PysoPE 22:6	GP	LPE	524.279	525.285	[M-H]-	C27H44NO7P
MEDN1271	PysoPE 20:2(2n isomer1)	GP	LPE	504.311	505.296	[M-H]-	C25H48NO7P
MEDN1272	PysoPE 20:2	GP	LPE	504.311	505.296	[M-H]-	C25H48NO7P
MEDN1273	PysoPE 20:3(2n isomer1)	GP	LPE	502.295	503.296	[M-H]-	C25H46NO7P
MEDN1274	PysoPE 20:3	GP	LPE	502.295	503.296	[M-H]-	C25H46NO7P
MEDN1276	PysoPE 20:4(2n isomer1)	GP	LPE	500.28	501.286	[M-H]-	C25H44NO7P
MEDN1277	PysoPE 20:5(2n isomer1)	GP	LPE	498.263	499.27	[M-H]-	C25H42NO7P
MEDN1278	PysoPE 20:5	GP	LPE	498.263	499.27	[M-H]-	C25H42NO7P
MEDN1279	PysoPE 18:0(2n isomer)	GP	LPE	480.309	481.3	[M-H]-	C23H48NO7P
MEDN1282	PysoPE 18:2	GP	LPE	476.279	477.286	[M-H]-	C23H44NO7P
MEDN1283	PysoPE 18:3(2n isomer)	GP	LPE	474.264	475.27	[M-H]-	C23H42NO7P
MEDN1284	PysoPE 18:3	GP	LPE	474.262	475.27	[M-H]-	C23H42NO7P
MEDN1285	PysoPE 16:0(2n isomer)	GP	LPE	452.278	453.3	[M-H]-	C21H44NO7P
MEDN1287	PysoPE 16:1	GP	LPE	450.264	451.286	[M-H]-	C21H42NO7P
MEDN1288	Glycine linoleate	GL	DG	336.254	337.262	[M-H]-	C20H35NO3
MEDN1295	15-methyl palmitic acid	FA	FFA	269.248	270.256	[M-H]-	C17H34O2
MEDN1299	1-Aminocyclohexanoic acid	Organic acid And Its derivatives	Organicacid and Its derivatives	142.087	143.095	[M-H]-	C7H13NO2
MEDN1301	N-oleoyl-L-serine	Alcohol and amines	Amines	368.28	369.288	[M-H]-	C21H39NO4
MEDN1306	N-Carbamoyl-L-aspartate	Amino acid and Its metabolomics	Amino acid derivatives	175.04	176.13	[M-H]-	C5H8N2O5
MEDN1311	2-Hydroxycaprylic acid	Organic acid And Its derivatives	Organicacid and Its derivatives	159	160.21	[M-H]-	C8H16O3
MEDN1312	2-hydroxyphenylacetic acid	Organic acid And Its derivatives	Organicacid and Its derivatives	151	152.047	[M-H]-	C8H8O3
MEDN1315	4-Hydroxy-3-methylbenzoic acid	Organic acid And Its derivatives	Organicacid and Its derivatives	151	152.047	[M-H]-	C8H8O3
MEDN1320	2-Hydroxy-2-methylbutyric acid	Organic acid And Its derivatives	Organicacid and Its derivatives	117	118.063	[M-H]-	C5H10O3
MEDN1326	2-Methylglutaric Acid	Organic acid And Its derivatives	Organicacid and Its derivatives	145	146.058	[M-H]-	C6H10O4
MEDN1327	2-Methyl-4-pentenoic Acid	Organic acid And Its derivatives	Organicacid and Its derivatives	113	114.14	[M-H]-	C6H10O2
MEDN1328	(S)-Leucic acid	Organic acid And Its derivatives	Organicacid and Its derivatives	131	132.079	[M-H]-	C6H12O3
MEDN1329	Glycohyodeoxycholic acid	Bile acids	Bile acids	448	449.314	[M-H]-	C26H43NO5
MEDP0002	D-Homocysteine	Amino acid and Its metabolomics	Amino acids	136	135.035	[M+H]+	C4H9NO2S
MEDP0006	Glycine	Amino acid and Its metabolomics	Amino acids	76	75.032	[M+H]+	C2H5NO2
MEDP0007	L-Cystine	Amino acid and Its metabolomics	Amino acids	241	240.024	[M+H]+	C6H12N2O4S2
MEDP0009	L-Tyrosine	Amino acid and Its metabolomics	Amino acids	182.1	181.074	[M+H]+	C9H11NO3
MEDP0011	L-Lysine	Amino acid and Its metabolomics	Amino acids	147	146.106	[M+H]+	C6H14N2O2
MEDP0012	L-Ornithine	Amino acid and Its metabolomics	Amino acids	133	168.067	[M-Cl]+	C5H13ClN2O2
MEDP0013	L-Alanine	Amino acid and Its metabolomics	Amino acids	90.048	89.048	[M+H]+	C3H7NO2
MEDP0014	L-Aspartic Acid	Amino acid and Its metabolomics	Amino acids	134.1	133.038	[M+H]+	C4H7NO4
MEDP0016	L-Glutamic Acid	Amino acid and Its metabolomics	Amino acids	148.1	147.053	[M+H]+	C5H9NO4
MEDP0020	L-Methionine	Amino acid and Its metabolomics	Amino acids	150	149.051	[M+H]+	C5H11NO2S
MEDP0022	L-Proline	Amino acid and Its metabolomics	Amino acids	116.1	115.063	[M+H]+	C5H9NO2
MEDP0025	L-Tryptophan	Amino acid and Its metabolomics	Amino acids	205.1	204.09	[M+H]+	C11H12N2O2
MEDP0026	L-Valine	Amino acid and Its metabolomics	Amino acids	118.1	117.079	[M+H]+	C5H11NO2
MEDP0028	(5-L-Glutamyl)-L-Amino Acid	Amino acid and Its metabolomics	Small Peptide	219	218.09	[M+H]+	C8H14N2O5
MEDP0033	3-Iodo-L-Tyrosine	Amino acid and Its metabolomics	Amino acid derivatives	308.1	306.971	[M+H]+	C9H10INO3
MEDP0035	5-Hydroxy-L-Tryptophan	Amino acid and Its metabolomics	Amino acid derivatives	221.1	220.085	[M+H]+	C11H12N2O3
MEDP0036	5-Oxoproline	Amino acid and Its metabolomics	Amino acid derivatives	130	129.043	[M+H]+	C5H7NO3
MEDP0037	Asp-phe	Amino acid and Its metabolomics	Small Peptide	281.3	280.106	[M+H]+	C13H16N2O5
MEDP0039	Betaine	Others	Others	118.1	117.079	[M+H]+	C5H11NO2
MEDP0047	Histamine	Alcohol and amines	Polyamines	112.08	111.08	[M+H]+	C5H9N3
MEDP0051	L-Cystathionine	Amino acid and Its metabolomics	Amino acid derivatives	223	222.067	[M+H]+	C7H14N2O4S
MEDP0053	L-Dopa	Amino acid and Its metabolomics	Amino acid derivatives	198.069	197.069	[M+H]+	C9H11NO4
MEDP0055	L-Homocitrulline	Amino acid and Its metabolomics	Amino acids	190.1	189.111	[M+H]+	C7H15N3O3
MEDP0056	L-Homocystine	Amino acid and Its metabolomics	Amino acids	269	268.055	[M+H]+	C8H16N2O4S2
MEDP0060	Methionine Sulfoxide	Amino acid and Its metabolomics	Amino acid derivatives	166	165.046	[M+H]+	C5H11NO3S
MEDP0061	N,N-Dimethylglycine	Amino acid and Its metabolomics	Amino acid derivatives	104	103.063	[M+H]+	C4H9NO2
MEDP0062	N6-Acetyl-L-Lysine	Amino acid and Its metabolomics	Amino acid derivatives	189.116	188.116	[M+H]+	C8H16N2O3
MEDP0063	N-Acetylaspartate	Amino acid and Its metabolomics	Amino acid derivatives	176	175.048	[M+H]+	C6H9NO5
MEDP0065	N-Acetyl-L-Glutamic Acid	Amino acid and Its metabolomics	Amino acid derivatives	190.1	189.064	[M+H]+	C7H11NO5
MEDP0067	N-Acetylmannosamine	Carboxylic acids and derivatives	Sugars	222	221.09	[M+H]+	C8H15NO6
MEDP0069	N-Acetylputrescine	Organic acid And Its derivatives	Organicacid and Its derivatives	131	166.087	[M-Cl]+	C6H14N2O
MEDP0077	Phenylacetyl-L-Glutamine	Amino acid and Its metabolomics	Amino acid derivatives	265.1	264.111	[M+H]+	C13H16N2O4
MEDP0078	Phe-Phe	Amino acid and Its metabolomics	Small Peptide	313.4	312.147	[M+H]+	C18H20N2O3
MEDP0081	Serotonin	Tryptamines,Cholines,Pigments	Tryptamines	177	176.095	[M+H]+	C10H12N2O
MEDP0082	S-Sulfo-L-Cysteine	Amino acid and Its metabolomics	Amino acid derivatives	202.2	200.977	[M+H]+	C3H7NO5S2
MEDP0083	Trans-4-Hydroxy-L-Proline	Amino acid and Its metabolomics	Amino acid derivatives	132.058	131.058	[M+H]+	C5H9NO3
MEDP0084	Trimethylamine N-Oxide	Alcohol and amines	Amines	76	75.0684	[M+H]+	C3H9NO
MEDP0086	Urea	Alcohol and amines	Amines	61	60.032	[M+H]+	CH4N2O
MEDP0087	L-Alanyl-L-Lysine	Amino acid and Its metabolomics	Amino acid derivatives	218.1	217.14	[M+H]+	C9H19N3O3
MEDP0089	N-Acetylhistamine	Alcohol and amines	Amines	154.1	153.1	[M+H]+	C7H11N3O
MEDP0101	P-Coumaric Acid	Benzene and substituted derivatives	Phenolic acids	165.047	164.047	[M+H]+	C9H8O3
MEDP0115	1,4-Dihydro-1-Methyl-4-Oxo-3-Pyridinecarboxamide	Heterocyclic compounds	Pyridine and pyridine derivatives	153.06	152.059	[M+H]+	C7H8N2O2
MEDP0118	4-Pyridoxic Acid	Heterocyclic compounds	Pyridine and pyridine derivatives	184.05	183.053	[M+H]+	C8H9NO4
MEDP0119	6-Hydroxynicotinic Acid	Heterocyclic compounds	Pyridine and pyridine derivatives	140	139.027	[M+H]+	C6H5NO3
MEDP0120	Theobromine	Nucleotide And Its metabolomics	Nucleotide and Its metabolomics	181	180.065	[M+H]+	C7H8N4O2
MEDP0125	Choline	Tryptamines,Cholines,Pigments	Cholines	105.11	104.108	[M+H]+	C5H14NO+
MEDP0128	Diethanolamine	Alcohol and amines	Amines	106	105.079	[M+H]+	C4H11NO2
MEDP0143	Biotin	CoEnzyme and vitamins	CoEnzyme and vitamins	245.09	244.088	[M+H]+	C10H16N2O3S
MEDP0145	1,7-Dimethylxanthine	Nucleotide And Its metabolomics	Nucleotide and Its metabolomics	181.1	180.065	[M+H]+	C7H8N4O2
MEDP0147	1-Methylhistidine	Amino acid and Its metabolomics	Amino acid derivatives	170.1	169.085	[M+H]+	C7H11N3O2
MEDP0148	1-Methylxanthine	Nucleotide And Its metabolomics	Nucleotide and Its metabolomics	167.1	166.049	[M+H]+	C6H6N4O2
MEDP0150	2'-Deoxyinosine	Nucleotide And Its metabolomics	Nucleotide and Its metabolomics	253.1	252.086	[M+H]+	C10H12N4O4
MEDP0153	3-Methylxanthine	Nucleotide And Its metabolomics	Nucleotide and Its metabolomics	167.1	166.049	[M+H]+	C6H6N4O2
MEDP0154	5,6-Dihydro-5-Methyluracil	Nucleotide And Its metabolomics	Nucleotide and Its metabolomics	129.1	128.059	[M+H]+	C5H8N2O2
MEDP0156	5-Methyluridine	Nucleotide And Its metabolomics	Nucleotide and Its metabolomics	259.085	258.085	[M+H]+	C10H14N2O6
MEDP0157	7-Methylxanthine	Nucleotide And Its metabolomics	Nucleotide and Its metabolomics	167	166.049	[M+H]+	C6H6N4O2
MEDP0159	Adenine	Nucleotide And Its metabolomics	Nucleotide and Its metabolomics	136.1	135.055	[M+H]+	C5H5N5
MEDP0160	Adenosine	Nucleotide And Its metabolomics	Nucleotide and Its metabolomics	268.097	267.097	[M+H]+	C10H13N5O4
MEDP0163	Cytidine	Nucleotide And Its metabolomics	Nucleotide and Its metabolomics	244.086	243.086	[M+H]+	C9H13N3O5
MEDP0165	Cytosine	Nucleotide And Its metabolomics	Nucleotide and Its metabolomics	112	111.043	[M+H]+	C4H5N3O
MEDP0167	Guanosine	Nucleotide And Its metabolomics	Nucleotide and Its metabolomics	284.092	283.092	[M+H]+	C10H13N5O5
MEDP0177	Thymine	Nucleotide And Its metabolomics	Nucleotide and Its metabolomics	127	126.043	[M+H]+	C5H6N2O2
MEDP0178	Uracil	Nucleotide And Its metabolomics	Nucleotide and Its metabolomics	113.027	112.027	[M+H]+	C4H4N2O2
MEDP0179	Uridine	Nucleotide And Its metabolomics	Nucleotide and Its metabolomics	245	244.07	[M+H]+	C9H12N2O6
MEDP0184	3,3',5-Triiodo-L-Thyronine	Hormones and hormone related compunds	Hormones and hormone related compunds	651.7	650.79	[M+H]+	C15H12I3NO4
MEDP0186	L-Thyroxine	Hormones and hormone related compunds	Hormones and hormone related compunds	777.687	776.687	[M+H]+	C15H11I4NO4
MEDP0188	Norepinephrine	Hormones and hormone related compunds	Hormones and hormone related compunds	170	169.074	[M+H]+	C8H11NO3
MEDP0213	N-Methyltryptamine	Tryptamines,Cholines,Pigments	Tryptamines	175	174.116	[M+H]+	C11H14N2
MEDP0214	Tryptamine	Tryptamines,Cholines,Pigments	Tryptamines	161.1	160.1	[M+H]+	C10H12N2
MEDP0216	D-Arabitol	Carboxylic acids and derivatives	Sugar alcohols	153	152.069	[M+H]+	C5H12O5
MEDP0218	D-Mannitol	Carboxylic acids and derivatives	Sugar alcohols	183.08	182.079	[M+H]+	C6H14O6
MEDP0221	Ribitol	Carboxylic acids and derivatives	Sugar alcohols	153	152.069	[M+H]+	C5H12O5
MEDP0228	D-Melezitose	Carboxylic acids and derivatives	Sugars	505.169	504.169	[M+Na]+	C18H32O16
MEDP0232	N-Acetyl-D-Glucosamine	Carboxylic acids and derivatives	Sugar derivatives	222	221.09	[M+H]+	C8H15NO6
MEDP0233	Raffinose	Carboxylic acids and derivatives	Sugars	505.169	504.169	[M+Na]+	C18H32O16
MEDP0236	Gluconic Acid	Carboxylic acids and derivatives	Sugar acids	197.058	196.058	[M+H]+	C6H12O7
MEDP0240	Pyridoxine	CoEnzyme and vitamins	CoEnzyme and vitamins	170.1	169.074	[M+H]+	C8H11NO3
MEDP0242	Nicotinamide	CoEnzyme and vitamins	CoEnzyme and vitamins	123.1	122.1	[M+H]+	C6H6N2O
MEDP0243	4-Oxoretinol	CoEnzyme and vitamins	CoEnzyme and vitamins	301.2	300.209	[M+H]+	C20H28O2
MEDP0244	All-Trans-13,14-Dihydroretinol	CoEnzyme and vitamins	CoEnzyme and vitamins	287.2	286.23	[M+H]+	C20H32O
MEDP0246	Nicotinic Acid	CoEnzyme and vitamins	CoEnzyme and vitamins	124	123.032	[M+H]+	C6H5NO2
MEDP0251	Trigonelline	CoEnzyme and vitamins	CoEnzyme and vitamins	138	137.048	[M+H]+	C7H7NO2
MEDP0270	3-Indolebutyric Acid	Heterocyclic compounds	Indole and Its derivatives	204.1	203.095	[M+H]+	C12H13NO2
MEDP0271	3-Indolepropionic Acid	Heterocyclic compounds	Indole and Its derivatives	190.08	189.079	[M+H]+	C11H11NO2
MEDP0272	5-Hydroxyindole-3-Acetic Acid	Heterocyclic compounds	Indole and Its derivatives	192.06	191.058	[M+H]+	C10H9NO3
MEDP0273	5-Hydroxytryptophol	Heterocyclic compounds	Indole and Its derivatives	178.08	177.079	[M+H]+	C10H11NO2
MEDP0275	Indole-3-Acetic Acid	Heterocyclic compounds	Indole and Its derivatives	176.1	175.063	[M+H]+	C10H9NO2
MEDP0276	Indole-3-Carboxaldehyde	Heterocyclic compounds	Indole and Its derivatives	146.1	145.053	[M+H]+	C9H7NO
MEDP0277	Methyl Indole-3-Acetate	Heterocyclic compounds	Indole and Its derivatives	190.1	189.079	[M+H]+	C11H11NO2
MEDP0285	2,6-Diaminooimelic Acid	Organic acid And Its derivatives	Organicacid and Its derivatives	191.095	190.095	[M+H]+	C7H14N2O4
MEDP0295	4-Acetamidobutyric Acid	Organic acid And Its derivatives	Organicacid and Its derivatives	146.074	145.074	[M+H]+	C6H11NO3
MEDP0296	4-Guanidinobutyric Acid	Organic acid And Its derivatives	Organicacid and Its derivatives	146.085	145.085	[M+H]+	C5H11N3O2
MEDP0297	5-Aminovaleric Acid	Amino acid and Its metabolomics	Amino acid derivatives	118.2	117.079	[M+H]+	C5H11NO2
MEDP0298	6-Aminocaproic Acid	Amino acid and Its metabolomics	Amino acid derivatives	132.095	131.095	[M+H]+	C6H13NO2
MEDP0299	7-Methyluric Acid	Amino acid and Its metabolomics	Amino acid derivatives	183	182.044	[M+H]+	C6H6N4O3
MEDP0301	Azelaic Acid	Organic acid And Its derivatives	Organicacid and Its derivatives	189.105	188.105	[M+H]+	C9H16O4
MEDP0305	Creatinine	Organic acid And Its derivatives	Organicacid and Its derivatives	114.059	113.059	[M+H]+	C4H7N3O
MEDP0308	Dodecanedioic Aicd	FA	FFA	231.152	230.152	[M+H]+	C12H22O4
MEDP0313	Guanidineacetic Acid	Organic acid And Its derivatives	Organicacid and Its derivatives	118.1	117.054	[M+H]+	C3H7N3O2
MEDP0318	Kinurenine	Amino acid and Its metabolomics	Amino acid derivatives	209.1	208.085	[M+H]+	C10H12N2O3
MEDP0319	Kynurenic Acid	Amino acid and Its metabolomics	Amino acid derivatives	190.043	189.043	[M+H]+	C10H7NO3
MEDP0322	L-Homoserine	Organic acid And Its derivatives	Organicacid and Its derivatives	120.1	119.058	[M+H]+	C4H9NO3
MEDP0325	Maleic Acid	Organic acid And Its derivatives	Organicacid and Its derivatives	117.011	116.011	[M+H]+	C4H4O4
MEDP0326	N'-Formylkynurenine	Amino acid and Its metabolomics	Amino acid derivatives	237.1	236.08	[M+H]+	C11H12N2O4
MEDP0330	Sebacate	Organic acid And Its derivatives	Organicacid and Its derivatives	203.121	202.121	[M+H]+	C10H18O4
MEDP0336	Lysopc 14:0	GP	LPC	468.3	467.3	[M+H]+	C22H46NO7P
MEDP0338	Lysopc 16:0	GP	LPC	496.33	495.3	[M+H]+	C24H50NO7P
MEDP0340	Lysopc 16:1	GP	LPC	494.31	493.3	[M+H]+	C24H48NO7P
MEDP0342	Lysopc 18:0	GP	LPC	524.36	523.36	[M+H]+	C26H54NO7P
MEDP0344	Lysopc 18:1	GP	LPC	522.35	521.35	[M+H]+	C26H52NO7P
MEDP0346	Lysopc 18:2	GP	LPC	520.33	519.35	[M+H]+	C26H50NO7P
MEDP0350	Lysopc 20:1	GP	LPC	550.37	549.37	[M+H]+	C28H56NO7P
MEDP0352	Lysopc 20:2	GP	LPC	548.36	547.37	[M+H]+	C28H54NO7P
MEDP0357	Urocanic Acid	Organic acid And Its derivatives	Organicacid and Its derivatives	139.04	138.043	[M+H]+	C6H6N2O2
MEDP0364	Trans-3-Hydroxycotinine	Heterocyclic compounds	Heterocyclic compounds	193.09	192.09	[M+H]+	C10H12N2O2
MEDP0368	Taurocholic Acid Sodium Salt Hydrate	Bile acids	Bile acids	556.28	555.284	[M+H]+	C26H46NNaO8S
MEDP0369	4-(Aminomethyl)-5-(Hydroxymethyl)-2-Methylpyridin-3-Ol	Heterocyclic compounds	Pyridine and pyridine derivatives	169.09	168.09	[M+H]+	C8H12N2O2
MEDP0371	Acetaminophen Glucuronide	Alcohol and amines	Amines	328.1	327.095	[M+H]+	C14H17NO8
MEDP0373	N-Acetylglycine	Amino acid and Its metabolomics	Amino acid derivatives	118	117.043	[M+H]+	C4H7NO3
MEDP0378	N6-Succinyl Adenosine	Nucleotide And Its metabolomics	Nucleotide and Its metabolomics	384	383.108	[M+H]+	C14H17N5O8
MEDP0379	3-Hydroxyhippuric Acid	Amino acid and Its metabolomics	Amino acid derivatives	196.05	195.053	[M+H]+	C9H9NO4
MEDP0380	2-(Dimethylamino)Guanosine	Nucleotide And Its metabolomics	Nucleotide and Its metabolomics	312	311.123	[M+H]+	C12H17N5O5
MEDP0387	L-Homoarginine	Amino acid and Its metabolomics	Amino acids	189	188.127	[M+H]+	C7H16N4O2
MEDP0389	Pantetheine	CoEnzyme and vitamins	CoEnzyme and vitamins	279.13	278.13	[M+H]+	C11H22N2O4S
MEDP0394	4-Hydroxyretinoic Acid	CoEnzyme and vitamins	CoEnzyme and vitamins	317.3	316.204	[M+H]+	C20H28O3
MEDP0395	DL-Pipecolic Acid	Organic acid And Its derivatives	Organicacid and Its derivatives	130	129.079	[M+H]+	C6H11NO2
MEDP0401	5'-Deoxy-5'-(Methylthio) Adenosine	Nucleotide And Its metabolomics	Nucleotide and Its metabolomics	298	297.09	[M+H]+	C11H15N5O3S
MEDP0408	11-Cis-Retinol	CoEnzyme and vitamins	CoEnzyme and vitamins	287.3	286.23	[M+H]+	C20H30O
MEDP0423	Phosphoric Acid	Organic acid And Its derivatives	Phosphoric acids	98.9	97.9769	[M+H]+	H3O4P
MEDP0426	Xanthurenic Acid	Amino acid and Its metabolomics	Amino acid derivatives	206.1	205.038	[M+H]+	C10H7NO4
MEDP0428	Cholesterol	Hormones and hormone related compunds	Hormones and hormone related compunds	387.1	386.355	[M+H]+	C27H46O
MEDP0429	Punicic Acid	FA	FFA	279.3	278.225	[M+H]+	C18H30O2
MEDP0430	2-Aminoadipic Acid	Organic acid And Its derivatives	Organicacid and Its derivatives	162.1	161.069	[M+H]+	C6H11NO4
MEDP0431	Hordenine	Others	Others	166.1	165.115	[M+H]+	C10H15NO
MEDP0434	Lysopc 17:0	GP	LPC	510.1	509.348	[M+H]+	C25H52NO7P
MEDP0435	6-Methyl mercaptopurine	Nucleotide And Its metabolomics	Nucleotide and Its metabolomics	167.1	166.031	[M+H]+	C6H6N4S
MEDP0442	Sn-Glycero-3-Phosphocholine	Tryptamines,Cholines,Pigments	Cholines	258.2	257.103	[M+H]+	C8H20NO6P
MEDP0453	Indole	Heterocyclic compounds	Indole and Its derivatives	118	117.058	[M+H]+	C8H7N
MEDP0454	Isoquinoline	Heterocyclic compounds	Heterocyclic compounds	130.1	129.058	[M+H]+	C9H7N
MEDP0456	Piperidine	Heterocyclic compounds	Heterocyclic compounds	86.1	85.0891	[M+H]+	C5H11N
MEDP0457	5-Aminolevulinate	Organic acid And Its derivatives	Organicacid and Its derivatives	132.1	131.058	[M+H]+	C5H9NO3
MEDP0494	Lysopc 15:0	GP	LPC	482.3	481.317	[M+H]+	C23H48NO7P
MEDP0495	Lysope 18:2 (2N Isomer)	GP	LPE	520.33	519.332	[M+H]+	C26H50NO7P
MEDP0498	Lysopc 18:3	GP	LPC	518.3	517.317	[M+H]+	C26H48NO7P
MEDP0507	2-Hydroxycinnamic acid	Benzene and substituted derivatives	Phenolic acids	165.047	164.047	[M+H]+	C9H8O3
MEDP0509	trans-3-Indoleacrylic acid	Organic acid And Its derivatives	Organicacid and Its derivatives	188.071	187.063	[M+H]+	C11H9NO2
MEDP0510	Acetyl-L-carnitine	FA	CAR	204.122	203.116	[M+H]+	C9H17NO4
MEDP0511	Jasmonic acid	Organic acid And Its derivatives	Organicacid and Its derivatives	211.133	210.126	[M+H]+	C12H18O3
MEDP0513	Hexadecanamide	Alcohol and amines	Amines	256.264	255.256	[M+H]+	C16H33NO
MEDP0514	Thiamine	CoEnzyme and vitamins	CoEnzyme and vitamins	265.111	265.112	[M]+	C12H17N4OS+
MEDP0518	DL-Stachydrine	Organic acid And Its derivatives	Organicacid and Its derivatives	144.102	179.071	[M-Cl]+	C7H14ClNO2
MEDP0519	L-Norleucine	Amino acid and Its metabolomics	Amino acids	132.102	131.095	[M+H]+	C6H13NO2
MEDP0523	DL-Carnitine	FA	CAR	162.112	161.105	[M+H]+	C7H15NO3
MEDP0529	Indole-3-acetamide	Heterocyclic compounds	Indole and Its derivatives	175.079	174.079	[M+H]+	C10H10N2O
MEDP0535	Triethyl phosphate	Organic acid And Its derivatives	Phosphoric acids	183.071	182.071	[M+H]+	C6H15O4P
MEDP0537	PAF C-16	GP	LPC	524.36	523.364	[M+H]+	C26H54NO7P
MEDP0541	δ-Valerolactam	Alcohol and amines	Amines	100.068	99.0684	[M+H]+	C5H9NO
MEDP0545	2-Pyrrolidinone	Heterocyclic compounds	Heterocyclic compounds	86.0528	85.0528	[M+H]+	C4H7NO
MEDP0552	Alantolactone	Others	Hydrocarbon derivatives	233.146	232.146	[M+H]+	C15H20O2
MEDP0555	Androsterone	Hormones and hormone related compunds	Hormones and hormone related compunds	291.225	290.225	[M+H]+	C19H30O2
MEDP0561	Farnesene	Others	Hydrocarbon derivatives	205.188	204.188	[M+H]+	C15H24
MEDP0574	Oleamide	Alcohol and amines	Amines	282.272	281.272	[M+H]+	C18H35NO
MEDP0575	5-amino-1-[3,4-dihydroxy-5-(hydroxymethyl)oxolan-2-yl]imidazole-4-carboxamide	Nucleotide And Its metabolomics	Nucleotide and Its metabolomics	259.096	258.096	[M+H]+	C9H14N4O5
MEDP0576	N1-Acetylspermine	Organic acid And Its derivatives	Organicacid and Its derivatives	245.226	244.226	[M+H]+	C12H28N4O
MEDP0577	Isobutyryl carnitine	FA	CAR	232.147	231.147	[M+H]+	C11H21NO4
MEDP0578	alpha-Cadinene	Others	Hydrocarbon derivatives	205.188	204.188	[M+H]+	C15H24
MEDP0579	gamma-Muurolene	Others	Hydrocarbon derivatives	205.188	204.188	[M+H]+	C15H24
MEDP0583	Asp-Phe methyl ester	Organic acid And Its derivatives	Organicacid and Its derivatives	295.122	294.122	[M+H]+	C14H18N2O5
MEDP0585	Stearidonic Acid	FA	FFA	277.209	276.209	[M+H]+	C18H28O2
MEDP0587	N-Alpha-acetyllysine	Amino acid and Its metabolomics	Amino acid derivatives	189.116	188.116	[M+H]+	C8H16N2O3
MEDP0588	Ritalinic acid	Organic acid And Its derivatives	Organicacid and Its derivatives	220	219.126	[M+H]+	C13H17NO2
MEDP0590	p-Mentha-1,3,8-triene	Others	Hydrocarbon derivatives	135.11	134.11	[M+H]+	C10H14
MEDP0598	2'-Hydroxy-5'-methylacetophenone	Benzene and substituted derivatives	Benzene and substituted derivatives	151.068	150.068	[M+H]+	C9H10O2
MEDP0612	(S)-2,3-epoxysqualene	Others	Hydrocarbon derivatives	427.386	426.386	[M+H]+	C30H50O
MEDP0618	2-Methylbutyroylcarnitine	FA	CAR	246.163	245.163	[M+H]+	C12H23NO4
MEDP0627	Isonicotinic acid	Organic acid And Its derivatives	Organicacid and Its derivatives	124.032	123.032	[M+H]+	C6H5NO2
MEDP0630	Methyl jasmonate	Aldehyde,Ketones,Esters	Esters	225.141	224.141	[M+H]+	C13H20O3
MEDP0631	Dimethyl fumarate	Aldehyde,Ketones,Esters	Esters	145.042	144.042	[M+H]+	C6H8O4
MEDP0632	beta-Cubebene	Others	Hydrocarbon derivatives	205.188	204.188	[M+H]+	C15H24
MEDP0636	Furfural	Aldehyde,Ketones,Esters	Aldehydes	97.0211	96.0211	[M+H]+	C5H4O2
MEDP0637	L-phenylalanyl-L-proline	Amino acid and Its metabolomics	Amino acid derivatives	263.132	262.132	[M+H]+	C14H18N2O3
MEDP0638	LysoPE(16:1(9Z)/0:0)	GP	LPE	452.27	451.27	[M+H]+	C21H42NO7P
MEDP0648	Ethylbenzene	Benzene and substituted derivatives	Benzene and substituted derivatives	106.9	106.078	[M+H]+	C8H10
MEDP0651	Diphenyl ether	Benzene and substituted derivatives	Benzene and substituted derivatives	171.2	170.073	[M+H]+	C12H10O
MEDP0653	Benzylcinnamate	Aldehyde,Ketones,Esters	Esters	239.3	238.099	[M+H]+	C16H14O2
MEDP0654	2-Phenylacetamide	Benzene and substituted derivatives	Benzene and substituted derivatives	136	135.068	[M+H]+	C8H9NO
MEDP0658	Ethyl dodecanoate	Alcohol and amines	Amines	229.1	228.209	[M+H]+	C14H28O2
MEDP0660	1,4-Xylene	Benzene and substituted derivatives	Benzene and substituted derivatives	106.9	106.078	[M+H]+	C8H10
MEDP0672	Cyclohexylamine	Alcohol and amines	Amines	99.9	99.1048	[M+H]+	C6H13N
MEDP0677	Butylamine	Alcohol and amines	Amines	74.1	73.0891	[M+H]+	C4H11N
MEDP0679	6-Methyl-5-hepten-2-one	Aldehyde,Ketones,Esters	Ketones	127.3	126.104	[M+H]+	C8H14O
MEDP0681	2,2,2-Trichloroethanol	Alcohol and amines	Alcohols	149.2	147.925	[M+H]+	C2H3Cl3O
MEDP0685	Methylcysteine	Amino acid and Its metabolomics	Amino acids	136.2	135.035	[M+H]+	C4H9NO2S
MEDP0687	2-Acetyl-5-methylfuran	Heterocyclic compounds	Heterocyclic compounds	125.1	124.052	[M+H]+	C7H8O2
MEDP0688	Benzophenone	Benzene and substituted derivatives	Benzene and substituted derivatives	182.9	182.073	[M+H]+	C13H10O
MEDP0689	TranexamicAcid	Organic acid And Its derivatives	Organicacid and Its derivatives	158.1	157.11	[M+H]+	C8H15NO2
MEDP0692	Triethylamine	Others	Hydrocarbon derivatives	102	101.12	[M+H]+	C6H15N
MEDP0695	Methyl tetradecanoate	Aldehyde,Ketones,Esters	Esters	243.5	242.225	[M+H]+	C15H30O2
MEDP0697	2,6-Di-tert-butyl-4-methylphenol	Benzene and substituted derivatives	Benzene and substituted derivatives	221.1	220.183	[M+H]+	C15H24O
MEDP0701	(E)-2-Octen-1-ol	Alcohol and amines	Alcohols	129	128.12	[M+H]+	C8H16O
MEDP0703	Atrazine	Heterocyclic compounds	Heterocyclic compounds	216.2	215.094	[M+H]+	C8H14ClN5
MEDP0707	2-Pentadecanone	Aldehyde,Ketones,Esters	Ketones	227.5	226.23	[M+H]+	C15H30O
MEDP0709	Methyl dihydrojasmonate	Aldehyde,Ketones,Esters	Esters	227.3	226.312	[M+H]+	C13H22O3
MEDP0710	Hexyl butyrate	Aldehyde,Ketones,Esters	Esters	173.3	172.146	[M+H]+	C10H20O2
MEDP0718	Methylisobutyrate	Aldehyde,Ketones,Esters	Esters	102.9	102.068	[M+H]+	C5H10O2
MEDP0729	Barbituric acid	Heterocyclic compounds	Heterocyclic compounds	129	128.022	[M+H]+	C4H4N2O3
MEDP0733	o-Xylene	Benzene and substituted derivatives	Benzene and substituted derivatives	106.9	106.078	[M+H]+	C8H10
MEDP0736	1,3-Diisopropylbenzene	Benzene and substituted derivatives	Benzene and substituted derivatives	163.2	162.141	[M+H]+	C12H18
MEDP0751	3-(Methylthio)propionaldehyde	Aldehyde,Ketones,Esters	Aldehydes	105.03	104.03	[M+H]+	C4H8OS
MEDP0752	DL-Leucine	Amino acid and Its metabolomics	Amino acids	132.095	131.095	[M+H]+	C6H13NO2
MEDP0754	1-Hexadecanol	Alcohol and amines	Alcohols	243.261	242.261	[M+H]+	C16H34O
MEDP0757	1-Octen-3-one	Aldehyde,Ketones,Esters	Ketones	127.104	126.104	[M+H]+	C8H14O
MEDP0758	2-Methyl-5-nitroimidazole-1-ethanol	Alcohol and amines	Alcohols	172.064	171.064	[M+H]+	C6H9N3O3
MEDP0759	18β-Glycyrrhetinic acid	Others	Hydrocarbon derivatives	471.34	470.34	[M+H]+	C30H46O4
MEDP0760	9-Fluorenone	Aldehyde,Ketones,Esters	Ketones	181.058	180.058	[M+H]+	C13H8O
MEDP0765	3-(Methylthio)-1-propanol	Alcohol and amines	Alcohols	107.045	106.045	[M+H]+	C4H10OS
MEDP0772	p-Menth-1-en-4-ol	Others	Hydrocarbon derivatives	155.136	154.136	[M+H]+	C10H18O
MEDP0773	Norambreinolide	Aldehyde,Ketones,Esters	Esters	251.3	250.193	[M+H]+	C16H26O2
MEDP0777	Diethyl malonate	Aldehyde,Ketones,Esters	Esters	161.3	160.074	[M+H]+	C7H12O4
MEDP0781	2-Undecanone	Aldehyde,Ketones,Esters	Ketones	171.1	170.167	[M+H]+	C11H22O
MEDP0784	Undecanal	Aldehyde,Ketones,Esters	Aldehydes	171.1	170.167	[M+H]+	C11H22O
MEDP0789	2-Pentyl-3-phenyl-2-propenal	Aldehyde,Ketones,Esters	Aldehydes	203.4	202.136	[M+H]+	C14H18O
MEDP0791	4-Aminophenol	Benzene and substituted derivatives	Phenolics	110.2	109.053	[M+H]+	C6H7NO
MEDP0792	PYRROLIDINE	Heterocyclic compounds	Heterocyclic compounds	72.3	71.0735	[M+H]+	C4H9N
MEDP0794	Octanal	Aldehyde,Ketones,Esters	Aldehydes	129.12	128.12	[M+H]+	C8H16O
MEDP0796	Pyrene	Benzene and substituted derivatives	Benzene and substituted derivatives	203.3	202.078	[M+H]+	C16H10
MEDP0810	Linalyl oxide	Alcohol and amines	Alcohols	171	170.131	[M+H]+	C10H18O2
MEDP0811	2-(Methylthio)benzothiazole	Heterocyclic compounds	Heterocyclic compounds	182.2	181.002	[M+H]+	C8H7NS2
MEDP0818	1-Pentadecanol	Alcohol and amines	Alcohols	229.1	228.245	[M+H]+	C15H32O
MEDP0821	6-Methylnicotinamide	Heterocyclic compounds	Pyridine and pyridine derivatives	137.1	136.064	[M+H]+	C7H8N2O
MEDP0823	(R)-2-Hydroxy-3-phenylpropionic acid	Organic acid And Its derivatives	Organicacid and Its derivatives	167	166.063	[M+H]+	C9H10O3
MEDP0831	1-Aminopropan-2-ol	Alcohol and amines	Alcohols	76	75.0684	[M+H]+	C3H9NO
MEDP0836	Dibutyl phthalate	Aldehyde,Ketones,Esters	Esters	279.3	278.152	[M+H]+	C16H22O4
MEDP0846	4-Methylbenzoic acid	Benzene and substituted derivatives	Phenolic acids	136.9	136.052	[M+H]+	C8H8O2
MEDP0849	Nα-Acetyl-L-glutamine	Amino acid and Its metabolomics	Amino acid derivatives	189.1	188.183	[M+H]+	C7H12N2O4
MEDP0855	caprate (10:0)	Aldehyde,Ketones,Esters	Esters	541.5	540.491	[M+H]+	C37H64O2
MEDP0859	Glycyl-DL-phenylalanine	Amino acid and Its metabolomics	Amino acid derivatives	223.2	222.1	[M+H]+	C11H14N2O3
MEDP0865	Bisphenol propane	Benzene and substituted derivatives	Benzene and substituted derivatives	229.3	228.115	[M+H]+	C15H16O2
MEDP0867	Vitamin E	CoEnzyme and vitamins	CoEnzyme and vitamins	529	530.397	[M+H]+	C33H54O5
MEDP0868	N-Methylalanine	Amino acid and Its metabolomics	Amino acid derivatives	104	103.063	[M+H]+	C4H9NO2
MEDP0874	tryptophan betaine	Organic acid And Its derivatives	Organicacid and Its derivatives	247.1	246.137	[M+H]+	C14H18N2O2
MEDP0876	O-Succinyl-L-Homoserine	Amino acid and Its metabolomics	Amino acid derivatives	220.2	219.074	[M+H]+	C8H13NO6
MEDP0879	N-Methyl-D-Aspartic Acid	Amino acid and Its metabolomics	Amino acid derivatives	148.2	147.053	[M+H]+	C5H9NO4
MEDP0881	Phosphocholine	Nucleotide And Its metabolomics	Nucleotide and Its metabolomics	185.1	184.074	[M+H]+	C5H15NO4P
MEDP0883	2,4-Dihydroxypteridine	Heterocyclic compounds	Pteridines and derivatives	165.3	164.033	[M+H]+	C6H4N4O2
MEDP0885	Mesoxalate	Organic acid And Its derivatives	Organicacid and Its derivatives	119	117.99	[M+H]+	C3H2O5
MEDP0886	N-Amidino-L-Aspartate	Amino acid and Its metabolomics	Amino acid derivatives	176.4	175.059	[M+H]+	C5H9N3O4
MEDP0888	2'-Deoxycytidine 5'-Diphosphate	Nucleotide And Its metabolomics	Nucleotide and Its metabolomics	388.2	387.023	[M+H]+	C9H15N3O10P2
MEDP0890	7,8-Dimethylalloxazine	Heterocyclic compounds	Heterocyclic compounds	243.2	242.08	[M+H]+	C12H10N4O2
MEDP0891	L-Tryptophanamide	Amino acid and Its metabolomics	Amino acid derivatives	204.3	203.106	[M+H]+	C11H13N3O
MEDP0892	Catechol	Benzene and substituted derivatives	Phenolics	111.1	110.037	[M+H]+	C6H6O2
MEDP0894	3-Methoxytyramine	Benzene and substituted derivatives	Phenolics	168.1	167.095	[M+H]+	C9H13NO2
MEDP0895	Dethiobiotin	CoEnzyme and vitamins	CoEnzyme and vitamins	215.3	214.132	[M+H]+	C10H18N2O3
MEDP0898	Pyridoxal	Heterocyclic compounds	Pyridine and pyridine derivatives	168.3	167.058	[M+H]+	C8H9NO3
MEDP1001	Delta-Hexalactone	Aldehyde,Ketones,Esters	Esters	115.075	114.068	[M+H]+	C6H10O2
MEDP1002	Acetylcholine	Alcohol and amines	Polyamines	146.117	145.11	[M+H]+	C7H15NO2
MEDP1003	Hydroxyphenylethylamine	Benzene and substituted derivatives	Benzene and substituted derivatives	120.082	137	[M+H]+	C8H11NO
MEDP1005	β-Alanine	Amino acid and Its metabolomics	Amino acids	90.048	89.048	[M+H]+	C3H7NO2
MEDP1010	Coenzyme II (β-NADP)	Nucleotide And Its metabolomics	Nucleotide and Its metabolomics	744	743.075	[M+H]+	C21H28N7O17P3
MEDP1011	D-(+)-sucrose	Carboxylic acids and derivatives	Sugars	365.106	342.116	[M+Na]+	C12H22O11
MEDP1013	γ-L-Glutamate-Cysteine	Amino acid and Its metabolomics	Small Peptide	251.06	250.062	[M+H]+	C8H14N2O5S
MEDP1020	4-Hydroxyhippurate	Amino acid and Its metabolomics	Amino acid derivatives	196.05	195.053	[M+H]+	C9H9NO4
MEDP1022	Threoninyl-Phenylalanine	Amino acid and Its metabolomics	Small Peptide	267.124	266.127	[M+H]+	C13H18N2O4
MEDP1025	L-Valyl-L-phenylalanine	Amino acid and Its metabolomics	Amino acid derivatives	265.145	264.147	[M+H]+	C14H20N2O3
MEDP1028	2-Methylpyrazine	Heterocyclic compounds	Heterocyclic compounds	141.1	94.0531	[M+H]+	C5H6N2
MEDP1031	Phenethyl alcohol	Benzene and substituted derivatives	Benzene and substituted derivatives	105.1	122.073	[M-H2O+H]+	C8H10O
MEDP1032	Salicylaldehyde	Benzene and substituted derivatives	Benzene and substituted derivatives	105.034	122.037	[M-H2O+H]+	C7H6O2
MEDP1033	Benzaldehyde	Benzene and substituted derivatives	Benzene and substituted derivatives	107.048	106.042	[M+H]+	C7H6O
MEDP1039	Maltotriose	Carboxylic acids and derivatives	Sugars	505.169	504.169	[M+Na]+	C18H32O16
MEDP1040	N-(2-hydroxyethyl)stearamide	Alcohol and amines	Amines	328.319	327.314	[M+H]+	C20H41NO2
MEDP1045	Biliverdin	Tryptamines,Cholines,Pigments	Pigments	583.2	582.248	[M+H]+	C33H34N4O6
MEDP1051	Sphingosine	SL	SM	300.289	299.282	[M+H]+	C18H37NO2
MEDP1052	N, N-diacetyl-O-methylhydroxylamine	Alcohol and amines	Polyamines	132.058	131.058	[M+H]+	C5H9NO3
MEDP1056	Iminodiacetic acid	Organic acid And Its derivatives	Organicacid and Its derivatives	134.1	133.037	[M+H]+	C4H7NO4
MEDP1060	Hydroxyquinoline	Heterocyclic compounds	Heterocyclic compounds	146.051	145.053	[M+H]+	C9H7NO
MEDP1061	DL-O-tyrosine	Amino acid and Its metabolomics	Amino acids	166.085	165.079	[M+H]+	C9H11NO2
MEDP1062	Thioacetic acid-S-methyl ester	Aldehyde,Ketones,Esters	Esters	91.1	90.0139	[M+H]+	C3H6OS
MEDP1063	Indole-5-carboxylic acid	Heterocyclic compounds	Indole and Its derivatives	162.045	161.048	[M+H]+	C9H7NO2
MEDP1064	9-Fluorenol	Alcohol and amines	Alcohols	183.077	182.073	[M+H]+	C13H10O
MEDP1067	Palmitoyl N-isopropylamide	Alcohol and amines	Amines	320.298	297.303	[M+Na]+	C19H39NO
MEDP1068	1,2-dioctanoyl PC	GP	PC	510.3	509.312	[M+H]+	C24H48NO8P
MEDP1072	7-methylguanosine	Nucleotide And Its metabolomics	Nucleotide and Its metabolomics	298.1	297.107	[M+H]+	C11H15N5O5
MEDP1073	6-O-methylguanine	Nucleotide And Its metabolomics	Nucleotide and Its metabolomics	166.063	165.065	[M+H]+	C6H7N5O
MEDP1076	Kojibiose	Others	Others	325.111	342.116	[M-H2O+H]+	C12H22O11
MEDP1083	Oxypurinol	Nucleotide And Its metabolomics	Nucleotide and Its metabolomics	153	152.033	[M+H]+	C5H4N4O2
MEDP1084	Dodecylcarnitine	FA	CAR	344.271	343.272	[M+H]+	C19H37NO4
MEDP1087	MG (18: 2 (9Z, 12Z) / 0: 0/0: 0) [rac]	GL	MG	337.3	354.277	[M-H2O+H]+	C21H38O4
MEDP1088	Glutathione	Amino acid and Its metabolomics	Small Peptide	613.2	612.151	[M+H]+	C20H32N6O12S2
MEDP1096	1,2-dodecanoyl PC	GP	PC	548.4	548.353	[M-H2O+H]+	C28H56NO8P
MEDP1097	2-Linoleoyl Glycerol	GL	MG	355	354.277	[M+H]+	C21H38O4
MEDP1100	2-Aminomethylpyrimidine (hydrochloride)	Nucleotide And Its metabolomics	Nucleotide and Its metabolomics	110.063	109.064	[M+H]+	C5H7N3
MEDP1102	Decanoyl L-Carnitine	FA	CAR	316.238	315.241	[M+H]+	C17H33NO4
MEDP1106	Lithocholic acid	Bile acids	Bile acids	359.295	376.298	[M-H2O+H]+	C24H40O3
MEDP1117	7,12-diketocholic acid	Bile acids	Bile acids	405.258	404.256	[M+H]+	C24H36O5
MEDP1118	Aldosterone	Aldehyde,Ketones,Esters	Ketones	361.191	360.194	[M+H]+	C21H28O5
MEDP1123	D-positive Turanose	Others	Others	325.111	342.116	[M-H2O+H]+	C12H22O11
MEDP1126	(R)-(-)-2-phenylglycine	Amino acid and Its metabolomics	Amino acid derivatives	120.073	137.084	[M-H2O+H]+	C8H11NO
MEDP1127	1-acetylindole	Heterocyclic compounds	Indole and Its derivatives	160.1	159.068	[M+H]+	C10H9NO
MEDP1132	3-Carboxypropyltrimethylammonium	Organic acid And Its derivatives	Organicacid and Its derivatives	146.117	145.11	[M+H]+	C7H15NO2
MEDP1144	L-Isoleucine	Amino acid and Its metabolomics	Amino acids	132.092	131.095	[M+H]+	C6H13NO2
MEDP1146	Hemolytic PAF C-18	GP	LPC	510.4	509.385	[M+H]+	C26H56NO6P
MEDP1147	2 ', 6'-Dihydroxy-4'-methoxyacetophenone	Benzene and substituted derivatives	Benzene and substituted derivatives	183.056	182.058	[M+H]+	C9H10O4
MEDP1160	PE (18: 1 (9Z) / 0: 0)	GP	PE	480.3	479.301	[M+H]+	C23H46NO7P
MEDP1161	Creatine phosphate	Nucleotide And Its metabolomics	Nucleotide and Its metabolomics	212.043	211.036	[M+H]+	C4H10N3O5P
MEDP1162	1-Methylguanine	Nucleotide And Its metabolomics	Nucleotide and Its metabolomics	166.071	165.065	[M+H]+	C6H7N5O
MEDP1165	2-O-ethyl PAF C-16	GP	LPC	510.4	509.385	[M+H]+	C26H56NO6P
MEDP1170	9-octadecenal	Aldehyde,Ketones,Esters	Aldehydes	313.3	266.261	[M+H]+	C18H34O
MEDP1171	Butenoyl PAF	Others	Others	550.4	549.379	[M+H]+	C28H56NO7P
MEDP1177	N-Methyl-α-aminoisobutyric acid	Amino acid and Its metabolomics	Amino acid derivatives	235.2	117.079	[2M+H]+	C5H11NO2
MEDP1178	Methylamine	Alcohol and amines	Amines	141.1	140.106	[M+H]+	C6H12N4
MEDP1179	(±) -Myristylcarnitine	FA	CAR	372.312	371.304	[M+H]+	C21H41NO4
MEDP1194	Calcitriol	Alcohol and amines	Alcohols	417.3	416.329	[M+H]+	C27H44O3
MEDP1196	Biotinamide	Alcohol and amines	Polyamines	244.108	243.104	[M+H]+	C10H17N3O2S
MEDP1197	Hypotaurocyamine	Alcohol and amines	Polyamines	152	151.042	[M+H]+	C3H9N3O2S
MEDP1201	8,8a-deoxy oleane	Others	Others	373.3	372.251	[M+H]+	C20H36O6
MEDP1203	(1R, 6S) -6-amino-5-oxocyclohexyl-2-ene-1-carboxylic acid ester	Aldehyde,Ketones,Esters	Esters	156.1	155.058	[M+H]+	C7H9NO3
MEDP1209	Styrene	Benzene and substituted derivatives	Benzene and substituted derivatives	105.034	104.063	[M+H]+	C8H8
MEDP1211	N-acetylpyrrolidine	Heterocyclic compounds	Heterocyclic compounds	114.066	113.084	[M+H]+	C6H11NO
MEDP1212	1,3-Dicyclohexylurea	Alcohol and amines	Polyamines	225.196	224.189	[M+H]+	C13H24N2O
MEDP1221	2-O-methyl PAF C-16	GP	LPC	496.3	495.369	[M+H]+	C25H54NO6P
MEDP1228	Heterodendrin	Others	Others	262.128	261.121	[M+H]+	C11H19NO6
MEDP1234	Dopaquinone	Benzene and substituted derivatives	Benzene and substituted derivatives	196.06	195.053	[M+H]+	C9H9NO4
MEDP1235	Di-n-propyl phthalate	Aldehyde,Ketones,Esters	Esters	251.128	250.12	[M+H]+	C14H18O4
MEDP1237	Coniferol	Alcohol and amines	Alcohols	181.085	180.079	[M+H]+	C10H12O3
MEDP1238	Coniferyl acetate	Aldehyde,Ketones,Esters	Esters	223.097	222.089	[M+H]+	C12H14O4
MEDP1241	5-Hydroxy-2-oxo-4-ureido-2,5-dihydro-1H-imidazole-5-carboxylic acid ester	Organic acid And Its derivatives	Organicacid and Its derivatives	203	202.034	[M+H]+	C5H6N4O5
MEDP1242	4-tert-butylbenzoic acid	Benzene and substituted derivatives	Phenolic acids	179.106	178.099	[M+H]+	C11H14O2
MEDP1243	4-Hydroxytryptamine	Tryptamines,Cholines,Pigments	Tryptamines	177.102	176.095	[M+H]+	C10H12N2O
MEDP1246	2,4-diacetamino-2,4,6-triphenoxy-D-mannopyranose	Carboxylic acids and derivatives	Sugar derivatives	247.1	246.122	[M+H]+	C10H18N2O5
MEDP1247	1-deoxyvaleric acid	Organic acid And Its derivatives	Organicacid and Its derivatives	235.2	234.162	[M+H]+	C15H22O2
MEDP1251	2-Mercaptobenzothiazole	Heterocyclic compounds	Heterocyclic compounds	167.994	166.986	[M+H]+	C7H5NS2
MEDP1255	Urobilin	Tryptamines,Cholines,Pigments	Pigments	591.3	590.31	[M+H]+	C33H42N4O6
MEDP1271	2-Ethylhexyl phthalate	Aldehyde,Ketones,Esters	Esters	279.2	278.152	[M+H]+	C16H22O4
MEDP1272	20,26-dihydroxyecdysone	Hormones and hormone related compunds	Hormones and hormone related compunds	497.3	496.304	[M+H]+	C27H44O8
MEDP1273	10-deoxyformamycin	Others	Others	454.3	453.309	[M+H]+	C25H43NO6
MEDP1274	(4Z, 7Z, 10Z, 13Z, 16Z, 19Z) -Eicosahexaenoate	Aldehyde,Ketones,Esters	Esters	357.3	356.272	[M+H]+	C24H36O2
MEDP1289	Hexanoylcarnitine	FA	CAR	260.186	259.178	[M+H]+	C13H25NO4
MEDP1295	Cytarabine	Nucleotide And Its metabolomics	Nucleotide and Its metabolomics	244.083	243.086	[M+H]+	C9H13N3O5
MEDP1298	Pregnanetriol	Alcohol and amines	Alcohols	337.273	336.266	[M+H]+	C21H36O3
MEDP1304	Piperidone	Heterocyclic compounds	Heterocyclic compounds	170.1	169.11	[M+H]+	C9H15NO2
MEDP1307	(2S, 3S) -3-methylphenylalanine	Amino acid and Its metabolomics	Amino acid derivatives	180.101	179.095	[M+H]+	C10H13NO2
MEDP1314	Monoisobutyl phthalate	Aldehyde,Ketones,Esters	Esters	223.095	222.089	[M+H]+	C12H14O4
MEDP1317	MAG(16:1)	GL	MG	331.274	330.304	[M+H]+	C19H38O4
MEDP1318	LysoPC 22:4 (2n isomer1)	GP	LPC	572.363	572.363	[M+H]+	C30H55NO7P
MEDP1319	LysoPC 22:4	GP	LPC	572.363	572.363	[M+H]+	C30H55NO7P
MEDP1320	LysoPC 22:5 (2n isomer3)	GP	LPC	570.346	570.357	[M+H]+	C30H53NO7P
MEDP1321	LysoPC 22:5 (2n isomer2)	GP	LPC	570.346	570.357	[M+H]+	C30H53NO7P
MEDP1322	LysoPC 22:5 (2n isomer1)	GP	LPC	570.347	570.357	[M+H]+	C30H53NO7P
MEDP1325	LysoPC 22:6	GP	LPC	568.33	568.33	[M+H]+	C30H51NO7P
MEDP1326	LysoPC 20:1(2n isomer)	GP	LPC	550.37	550.387	[M+H]+	C28H57NO7P
MEDP1328	LysoPC 20:2(2n isomer2)	GP	LPC	548.362	548.371	[M+H]+	C28H55NO7P
MEDP1330	LysoPC 20:2(2n isomer1)	GP	LPC	548.362	548.371	[M+H]+	C28H55NO7P
MEDP1331	LysoPC 20:3(2n isomer)	GP	LPC	546.347	546.355	[M+H]+	C28H53NO7P
MEDP1332	LysoPC 20:3	GP	LPC	546.347	546.355	[M+H]+	C28H53NO7P
MEDP1333	LysoPC 20:4(2n isomer)	GP	LPC	544.331	544.331	[M+H]+	C28H51NO7P
MEDP1334	LysoPC 20:4	GP	LPC	544.331	544.331	[M+H]+	C28H51NO7P
MEDP1335	LysoPC 20:5	GP	LPC	542.316	542.316	[M+H]+	C28H49NO7P
MEDP1336	LysoPC 20:5(2n isomer)	GP	LPC	542.316	542.316	[M+H]+	C28H49NO7P
MEDP1337	LysoPC 18:0(2n isomer)	GP	LPC	524.363	524.371	[M+H]+	C26H55NO7P
MEDP1339	LysoPC 18:1(2n isomer)	GP	LPC	522.347	522.355	[M+H]+	C26H53NO7P
MEDP1341	LysoPC 18:2(2n isomer1)	GP	LPC	520.33	520.34	[M+H]+	C26H51NO7P
MEDP1345	LysoPC 18:3(2n isomer2)	GP	LPC	518.316	518.324	[M+H]+	C26H49NO7P
MEDP1346	LysoPC 16:0(2n isomer)	GP	LPC	496.331	496.34	[M+H]+	C24H51NO7P
MEDP1348	LysoPC 16:1(2n isomer)	GP	LPC	494.315	494.324	[M+H]+	C24H49NO7P
MEDP1360	Mycosporine glycine	Amino acid and Its metabolomics	Amino acid derivatives	246.1	245.09	[M+H]+	C10H15NO6
MEDP1373	Carnitine C22:2	FA	CAR	480.405	480.405	[M+H]+	C29H53NO4
MEDP1380	Carnitine C20:1	FA	CAR	454.389	454.389	[M+H]+	C27H51NO4
MEDP1381	Carnitine C20:2	FA	CAR	452.4	452.373	[M+H]+	C27H49NO4
MEDP1382	Carnitine ph-C14	FA	CAR	448.342	448.342	[M+H]+	C27H45NO4
MEDP1386	Carnitine C18:2-OH	FA	CAR	440.337	440.337	[M+H]+	C25H45NO5
MEDP1389	Carnitine C18:0	FA	CAR	428.337	428.337	[M+H]+	C25H49NO4
MEDP1390	Carnitine C18:1	FA	CAR	426.358	426.358	[M+H]+	C25H47NO4
MEDP1391	Carnitine C18:2	FA	CAR	424.342	424.342	[M+H]+	C25H45NO4
MEDP1392	Carnitine C18:3	FA	CAR	422.327	422.327	[M+H]+	C25H43NO4
MEDP1393	Carnitine C18:4	FA	CAR	420.311	420.311	[M+H]+	C25H41NO4
MEDP1394	Carnitine C15:DC	FA	CAR	416.339	416.339	[M+H]+	C22H41NO6
MEDP1395	Carnitine C17:0	FA	CAR	414.358	414.358	[M+H]+	C24H47NO4
MEDP1396	Carnitine C15:1:DC	FA	CAR	414.4	414.358	[M+H]+	C22H39NO6
MEDP1397	Carnitine C16:0	FA	CAR	400.344	400.344	[M+H]+	C23H45NO4
MEDP1398	Carnitine C16:1	FA	CAR	398.326	398.326	[M+H]+	C23H43NO4
MEDP1399	Carnitine C16:2	FA	CAR	396.313	396.313	[M+H]+	C23H41NO4
MEDP1400	Carnitine C16:3	FA	CAR	394.295	394.295	[M+H]+	C23H39NO4
MEDP1401	Carnitine C14-OH	FA	CAR	388.307	388.307	[M+H]+	C21H41NO5
MEDP1402	Carnitine C14:1-OH	FA	CAR	386.292	386.292	[M+H]+	C21H39NO5
MEDP1403	Carnitine C15:1	FA	CAR	384.311	384.311	[M+H]+	C22H41NO4
MEDP1404	Carnitine C14:2-OH	FA	CAR	384.274	384.274	[M+H]+	C21H37NO5
MEDP1405	Carnitine C14:0	FA	CAR	372.313	372.313	[M+H]+	C21H41NO4
MEDP1406	Carnitine C14:1	FA	CAR	370.297	370.297	[M+H]+	C21H39NO4
MEDP1407	Carnitine C14:2	FA	CAR	368.279	368.279	[M+H]+	C21H37NO4
MEDP1408	Carnitine C14:3	FA	CAR	366.264	366.264	[M+H]+	C21H35NO4
MEDP1410	Carnitine C11:DC	FA	CAR	360.3	360.276	[M+H]+	C18H33NO6
MEDP1411	Carnitine C13:0	FA	CAR	358.259	358.259	[M+H]+	C20H39NO4
MEDP1412	Carnitine C13:1	FA	CAR	356.279	356.279	[M+H]+	C20H37NO4
MEDP1414	Carnitine C12:1	FA	CAR	342.264	342.264	[M+H]+	C19H35NO4
MEDP1416	Carnitine C11:0	FA	CAR	330.264	330.264	[M+H]+	C18H35NO4
MEDP1418	Carnitine C11:1	FA	CAR	328.248	328.248	[M+H]+	C18H33NO4
MEDP1419	Carnitine C10:0	FA	CAR	316.25	316.25	[M+H]+	C17H33NO4
MEDP1422	Carnitine C8-OH	FA	CAR	304.2	304.2	[M+H]+	C15H29NO5
MEDP1424	Carnitine C9:0	FA	CAR	302.2	302.233	[M+H]+	C16H31NO4
MEDP1426	Carnitine C6:DC	FA	CAR	290.2	290.2	[M+H]+	C13H23NO6
MEDP1427	Carnitine C8:0	FA	CAR	288.144	288.144	[M+H]+	C15H29NO4
MEDP1428	Carnitine C8:1	FA	CAR	286.201	286.201	[M+H]+	C15H27NO4
MEDP1430	Carnitine C7:0	FA	CAR	274.165	274.165	[M+H]+	C14H27NO4
MEDP1431	Carnitine C7:1Isomer1	FA	CAR	272.186	272.186	[M+H]+	C14H25NO4
MEDP1432	Carnitine C7:1	FA	CAR	272.186	272.186	[M+H]+	C14H25NO4
MEDP1433	Carnitine ph-C1	FA	CAR	266.139	266.139	[M+H]+	C14H19NO4
MEDP1434	Carnitine C4:DC	FA	CAR	262.128	262.128	[M+H]+	C11H19NO6
MEDP1435	Carnitine C6:0 Isomer 2	FA	CAR	260.186	260.186	[M+H]+	C13H25NO4
MEDP1436	Carnitine C6:0 Isomer 1	FA	CAR	260.186	260.186	[M+H]+	C13H25NO4
MEDP1437	Carnitine C6:0	FA	CAR	260.186	260.186	[M+H]+	C13H25NO4
MEDP1439	Carnitine C5:0 Isomer	FA	CAR	246.17	246.17	[M+H]+	C12H23NO4
MEDP1440	Carnitine C5:0	FA	CAR	246.17	246.17	[M+H]+	C12H23NO4
MEDP1441	Carnitine C5:1	FA	CAR	244.154	244.154	[M+H]+	C12H21NO4
MEDP1442	Carnitine C4:0	FA	CAR	232.154	232.154	[M+H]+	C11H21NO4
MEDP1446	Octadecadienamide	Alcohol and amines	Amines	280.264	279.256	[M+H]+	C18H33NO
MEDP1455	MG(20:4)isomer	GL	MG	379.285	378.276	[M+H]+	C23H38O4
MEDP1458	Docosaenoic acid	FA	FFA	327.2	326.224	[M+H]+	C22H30O2
MEDP1464	1,3-Diphenylguanidine	Alcohol and amines	Polyamines	212.1	211.111	[M+H]+	C13H13N3
MEDP1465	(2S,3S)-butane-2,3-diol	Alcohol and amines	Alcohols	73.064	90.0681	[M-H2O+H]+	C4H10O2
MEDP1472	1-Methyl-6-oxo-1,6-dihydropyridine-3-carboxamide	Heterocyclic compounds	Pyridine and pyridine derivatives	153	152.059	[M+H]+	C7H8N2O2
MEDP1475	1-Methyl-hydantoin	Heterocyclic compounds	Heterocyclic compounds	115	114.043	[M+H]+	C4H6N2O2
MEDP1476	5-Methoxytryptamine	Alcohol and amines	Amines	191	190.111	[M+H]+	C11H14N2O
MEDP1479	Theophylline	Heterocyclic compounds	Heterocyclic compounds	181	180.065	[M+H]+	C7H8N4O2
MEDP1485	2-(2-Benzothiazolylthio)ethanol	Alcohol and amines	Alcohols	212	211.3	[M+H]+	C9H9NOS2
MEDP1488	SDMA	Organic acid And Its derivatives	Organicacid and Its derivatives	203	202.25	[M+H]+	C8H18N4O2
MEDP1490	Cis-4-Hydroxy-D-Proline	Amino acid and Its metabolomics	Amino acid derivatives	132	131.058	[M+H]+	C5H9NO3
MEDP1493	N6-methyladenosine	Nucleotide And Its metabolomics	Nucleotide and Its metabolomics	282	281.112	[M+H]+	C11H15N5O4
MEDP1496	L-2-Aminobutyric acid	Organic acid And Its derivatives	Organicacid and Its derivatives	104	103.063	[M+H]+	C4H9NO2
MEDP1498	8-Azaguanine	Nucleotide And Its metabolomics	Nucleotide and Its metabolomics	153	152.11	[M+H]+	C4H4N6O
MEDP1500	16-Dehydroprogesterone	Hormones and hormone related compunds	Hormones and hormone related compunds	313	312.209	[M+H]+	C21H28O2
MEDP1507	Phe-Asn	Amino acid and Its metabolomics	Small Peptide	280	279.122	[M+H]+	C13H17N3O4
MEDP1508	Phe-Met	Amino acid and Its metabolomics	Small Peptide	297	296.119	[M+H]+	C14H20N2O3S
MEDP1509	Glu-Met	Amino acid and Its metabolomics	Small Peptide	279	278.094	[M+H]+	C10H18N2O5S
MEDP1510	Asp-phe	Amino acid and Its metabolomics	Small Peptide	281	280.106	[M+H]+	C13H16N2O5
MEDP1512	Phe-Val	Amino acid and Its metabolomics	Small Peptide	265	264.147	[M+H]+	C14H20N2O3
MEDP1513	Carnitine C9:1	FA	CAR	300.217	299.21	[M+H]+	C16H29NO4
MEDP1514	Carnitine C9:0 Isomer1	FA	CAR	302.233	301.225	[M+H]+	C16H31NO4
MEDP1516	Carnitine C10:1 Isomer1	FA	CAR	314.233	313.225	[M+H]+	C17H31NO4
MEDP1517	Carnitine C10:1	FA	CAR	314.233	313.225	[M+H]+	C17H31NO4
MEDP1518	Carnitine C10:0 Isomer1	FA	CAR	316.248	315.241	[M+H]+	C17H33NO4
MEDP1519	Carnitine C12:3	FA	CAR	338.233	337.225	[M+H]+	C19H31NO4
MEDP1520	Carnitine C13:0 Isomer1	FA	CAR	358.295	357.288	[M+H]+	C20H39NO4
MEDP1521	Carnitine C14:2 Isomer 1	FA	CAR	368.279	367.272	[M+H]+	C21H37NO4
MEDP1522	Carnitine C15 Isomer1	FA	CAR	386.327	385.319	[M+H]+	C22H43NO4
MEDP1523	Carnitine C15	FA	CAR	386.327	385.319	[M+H]+	C22H43NO4
MEDP1524	Carnitine C16:2 Isomer1	FA	CAR	396.311	395.304	[M+H]+	C23H41NO4
MEDP1525	Carnitine C14:2:DC	FA	CAR	398.254	397.246	[M+H]+	C21H35NO6
MEDP1526	Carnitine C16:2-OH	FA	CAR	412.306	411.298	[M+H]+	C23H41NO5
MEDP1528	Carnitine C18:1 Isomer1	FA	CAR	426.358	425.351	[M+H]+	C25H47NO4
MEDP1529	Carnitine C18:1-OH	FA	CAR	442.353	441.345	[M+H]+	C25H47NO5
MEDP1530	Carnitine C19	FA	CAR	442.389	441.382	[M+H]+	C26H51NO4
MEDP1531	Carnitine C18-OH	FA	CAR	444.368	443.361	[M+H]+	C25H49NO5
MEDP1532	Carnitine C20:1 Isomer 1	FA	CAR	454.389	453.382	[M+H]+	C27H51NO4

## Sheet: TableS2
	TableS2. Differential metabolites detected for discovery set.
Index	Formula	Compounds	Class I	Class II	CAS	VIP	p_value	Fold_Change	Log2FC	Type
MEDN0041	C8H15NO3	Hexanoyl Glycine	Amino acid and Its metabolomics	Amino acid derivatives	24003-67-6	1.54534	4.71333e-34	0.409996	-1.28632	down
MEDN0045	C3H7NO2S	L-Cysteine	Amino acid and Its metabolomics	Amino acids	52-90-4	1.51653	3.17027e-31	0.39486	-1.34059	down
MEDN0061	C10H11NO3	N-Phenylacetylglycine	Amino acid and Its metabolomics	Amino acid derivatives	500-98-1	2.16696	5.14986e-114	0.194189	-2.36447	down
MEDN0109	C24H40O4	Hododeoxycholic acid	Bile acids	Bile acids	83-49-8	1.73349	1.19025e-23	0.168588	-2.56843	down
MEDN0110	C26H43NO5	Glycoursodeoxycholic Acid	Bile acids	Bile acids	64480-66-6	1.45674	1.86021e-13	0.193613	-2.36875	down
MEDN0113	C26H43NO5	Glycochenodeoxycholic Acid	Bile acids	Bile acids	640-79-9	1.40274	3.38265e-10	0.340913	-1.55252	down
MEDN0163	C5H4N4O	Hypoxanthine	Nucleotide And Its metabolomics	Nucleotide and Its metabolomics	68-94-0	1.08286	1.47621e-12	2.21019	1.14417	up
MEDN0202	C5H6O5	A-Ketoglutaric Acid	Organic acid And Its derivatives	Organicacid and Its derivatives	328-50-7	1.67469	9.81128e-08	31.8744	4.99433	up
MEDN0279	C2H7NO2S	2-Aminoethanesulfinic Acid	Organic acid And Its derivatives	Sulfonic acids	300-84-5	1.49431	9.79797e-30	3.94567	1.98027	up
MEDN0283	C4H8O3	2-Hydroxybutanoic Acid	Organic acid And Its derivatives	Organicacid and Its derivatives	600-15-7	1.80353	4.25715e-40	2.5861	1.37078	up
MEDN0285	C5H8O4	2-Methylsuccinic Acid	Organic acid And Its derivatives	Organicacid and Its derivatives	498-21-5	1.87096	1.54581e-55	0.302636	-1.72434	down
MEDN0300	C9H16O4	Azelaic Acid	Organic acid And Its derivatives	Organicacid and Its derivatives	123-99-9	1.96986	7.92519e-63	0.431647	-1.21207	down
MEDN0301	C9H8O4	Caffeic Acid	Organic acid And Its derivatives	Organicacid and Its derivatives	331-39-5	1.74638	3.86318e-20	0.168604	-2.56829	down
MEDN0308	C8H17NO2	Dl-2-Aminooctanoic Acid	Organic acid And Its derivatives	Organicacid and Its derivatives	644-90-6	1.49456	1.68424e-38	0.386975	-1.36969	down
MEDN0314	C5H8O4	Glutaric Acid	Organic acid And Its derivatives	Organicacid and Its derivatives	110-94-1	1.87096	1.54581e-55	0.302636	-1.72434	down
MEDN0317	C9H9NO3	Hippuric Acid	Organic acid And Its derivatives	Organicacid and Its derivatives	495-69-2	1.72591	4.08423e-19	0.170884	-2.54891	down
MEDN0320	C9H10O2	Hydrocinnamic Acid	Organic acid And Its derivatives	Organicacid and Its derivatives	501-52-0	1.48708	2.00731e-06	0.307105	-1.7032	down
MEDN0344	C8H14O4	Subericacid	Organic acid And Its derivatives	Organicacid and Its derivatives	505-48-6	1.93819	2.07367e-60	0.439685	-1.18546	down
MEDN0368	C19H40NO7P	Lysope 14:0	GP	LPE	-	1.34095	2.24659e-23	0.486622	-1.03913	down
MEDN0390	C20H30O2	EPA [5Z,8Z,11Z,14Z,17Z-eicosapentaenoic acid]	Oxidized lipids	Oxidized lipids	10417-94-4	1.5383	3.52649e-43	0.338729	-1.56179	down
MEDN0406	C9H10O3	3-(3-Hydroxyphenyl)Propionate Acid	Organic acid And Its derivatives	Organicacid and Its derivatives	621-54-5	1.51761	1.16193e-09	0.216169	-2.20977	down
MEDN0413	C5H8O4	Ethylmalonate	Organic acid And Its derivatives	Organicacid and Its derivatives	601-75-2	1.87096	1.54581e-55	0.302636	-1.72434	down
MEDN0416	C5H10N2O3	Ureidoisobutyric Acid	Organic acid And Its derivatives	Organicacid and Its derivatives	2905-86-4	1.91699	1.06168e-66	0.254356	-1.97508	down
MEDN0429	C9H9NO4	3-Hydroxyhippuric Acid	Amino acid and Its metabolomics	Amino acid derivatives	1637-75-8	1.56056	7.02288e-13	0.186687	-2.42131	down
MEDN0441	C10H12O5	3,4,5-Trimethoxybenzoic Acid	Benzene and substituted derivatives	Phenolic acids	118-41-2	1.31199	2.74606e-08	0.41025	-1.28543	down
MEDN0483	C5H8O3	3-Methyl-2-Oxobutanoic Acid	Organic acid And Its derivatives	Organicacid and Its derivatives	759-05-7	2.19196	3.5067e-60	25.942	4.69722	up
MEDN0496	C7H13NO3S	N-Acetylmethionine	Amino acid and Its metabolomics	Amino acid derivatives	65-82-7	1.33215	8.43125e-20	4.38231	2.13169	up
MEDN0530	C7H12O4	Pimelic acid	Organic acid And Its derivatives	Organicacid and Its derivatives	111-16-0	2.12894	1.46255e-85	0.220177	-2.18326	down
MEDN0539	C23H39NO19	3'-Sialyllactose	Carboxylic acids and derivatives	Sugars	35890-38-1	1.49173	8.24698e-20	2.41275	1.27068	up
MEDN0541	C8H10O4	DL-3,4-Dihydroxyphenyl glycol	Benzene and substituted derivatives	Benzene and substituted derivatives	28822-73-3	1.99352	9.24518e-68	0.409077	-1.28956	down
MEDN0553	C8H8O2	2-Methylbenzoic acid	Benzene and substituted derivatives	Phenolic acids	118-90-1	1.08832	1.4366e-12	2.19685	1.13543	up
MEDN0604	C14H26O4	Tetradecanedioic acid	FA	FFA	821-38-5	1.79717	1.02554e-29	0.196839	-2.34491	down
MEDN0609	C9H15N2O15P3	Uridine triphosphate(UTP)	Nucleotide And Its metabolomics	Nucleotide and Its metabolomics	63-39-8	1.8421	1.1246e-10	15.3864	3.94358	up
MEDN0623	C9H9NO4	2-Hydroxy HippuricAcid	Benzene and substituted derivatives	Phenolic acids	487-54-7	1.47979	1.27263e-05	0.405199	-1.3033	down
MEDN0658	C16H30O4	Hexadecanedioic acid	FA	FFA	505-54-4	1.6628	9.00627e-23	0.310129	-1.68906	down
MEDN0662	C11H20N2O5	Gamma-Glu-Leu	Amino acid and Its metabolomics	Small Peptide	-	2.14102	1.41429e-87	0.114769	-3.12319	down
MEDN0683	C10H8O	2-Naphthol	Benzene and substituted derivatives	Phenolics	135-19-3	2.10428	1.87116e-91	0.151228	-2.7252	down
MEDN0698	C10H8O	1-Naphthol	Benzene and substituted derivatives	Phenolics	90-15-3	2.10428	1.87116e-91	0.151228	-2.7252	down
MEDN0720	C10H11NO3	N-(2-Methylbenzoyl)glycine	Amino acid and Its metabolomics	Amino acid derivatives	42013-20-7	2.16696	5.14986e-114	0.194189	-2.36447	down
MEDN0721	C6H9N3O3	2-Methyl-5-nitroimidazole-1-ethanol	Alcohol and amines	Alcohols	443-48-1	1.70351	0.0102193	0.480019	-1.05884	down
MEDN0750	C20H30O3	(±)12-HEPE [(±)-12-hydroxy-5Z,8Z,10E,14Z,17Z-eicosapentaenoic acid]	Oxidized lipids	Oxidized lipids	81187-21-5	1.40318	3.34475e-19	0.354116	-1.4977	down
MEDN0752	C20H30O3	(±)15-HEPE [(±)-15-hydroxy-5Z,8Z,11Z,13E,17Z-eicosapentaenoic acid]	Oxidized lipids	Oxidized lipids	88852-33-9	1.40318	3.34475e-19	0.354116	-1.4977	down
MEDN0756	C20H30O3	(±)18-HEPE [(±)-18-hydroxy-5Z,8Z,11Z,14Z,16E-eicosapentaenoic acid]	Oxidized lipids	Oxidized lipids	141110-17-0	1.40318	3.34475e-19	0.354116	-1.4977	down
MEDN0767	C18H32O3	12,13-EpOME [(±)12(13)epoxy-9Z-octadecenoic acid]	Oxidized lipids	Oxidized lipids	-	1.74522	2.82653e-11	0.462739	-1.11173	down
MEDN0774	C20H32O3	19(S)-HETE [19S-hydroxy-5Z,8Z,11Z,14Z-eicosatetraenoic acid]	Oxidized lipids	Oxidized lipids	115461-40-0	1.16129	2.58765e-08	2.83762	1.50468	up
MEDN0775	C20H32O3	20-HETE [20-hydroxy-5Z,8Z,11Z,14Z-eicosatetraenoic acid]	Oxidized lipids	Oxidized lipids	79551-86-3	1.16129	2.58765e-08	2.83762	1.50468	up
MEDN0777	C20H34O4	5,6-DiHETrE [(±)5,6-dihydroxy-8Z,11Z,14Z-eicosatrienoic acid]	Oxidized lipids	Oxidized lipids	213382-49-1	1.95141	1.14754e-80	0.213622	-2.22687	down
MEDN0783	C18H32O3	9,10-EpOME [(±)9,10-epoxy-12Z-octadecenoic acid]	Oxidized lipids	Oxidized lipids	-	1.74522	2.82653e-11	0.462739	-1.11173	down
MEDN0826	C9H10O4	3-(3-Hydroxyphenyl)-3-hydroxypropanoic acid	Organic acid And Its derivatives	Organicacid and Its derivatives	3247-75-4	1.39932	5.91606e-10	0.20833	-2.26306	down
MEDN1017	C9H10O3	3-(4-Hydroxyphenyl)-Propionic Acid	Benzene and substituted derivatives	Phenolic acids	501-97-3	1.51761	1.16193e-09	0.216169	-2.20977	down
MEDN1023	C10H12O2	2-Methoxy-4-[(E)-prop-1-enyl]phenol	Benzene and substituted derivatives	Benzene and substituted derivatives	97-54-1	1.98733	8.67586e-11	128.379	7.00427	up
MEDN1029	C11H14N2O3	Glycyl-L-phenylalanine	Amino acid and Its metabolomics	Amino acid derivatives	3321-03-7	1.86135	6.61328e-63	0.264902	-1.91647	down
MEDN1059	C26H45NO6S	Taurodeoxycholic acid	Bile acids	Bile acids	14605-22-2	1.33808	2.62933e-18	0.279263	-1.8403	down
MEDN1061	C26H43NO5	Glycine deoxycholic acid	Bile acids	Bile acids	360-65-6	1.18741	0.000720061	0.373366	-1.42134	down
MEDN1077	C24H40O5	Alpha-Mercholic Acid	Bile acids	Bile acids	2393-58-0	1.2809	4.55683e-06	0.339442	-1.55876	down
MEDN1078	C18H34O3	Cis-9,10-epoxystearic acid	FA	FFA	2443-39-2	1.62543	1.70003e-43	0.461577	-1.11536	down
MEDN1082	C20H36O5	8-isoprostaglandin F1α	Hormones and hormone related compunds	Hormones and hormone related compunds	26771-96-0	1.17163	1.68277e-13	0.452729	-1.14328	down
MEDN1104	C24H38O4	7-ketolithocholic acid	Bile acids	Bile acids	4651-67-6	1.41099	6.55714e-09	0.28532	-1.80935	down
MEDN1112	C16H32O3	16-Hydroxyhexadecanoic acid	FA	FFA	506-13-8	1.89774	1.48512e-44	0.283957	-1.81626	down
MEDN1113	C24H38O4	12-ketolithocholic acid	Bile acids	Bile acids	5130-29-0	1.41099	6.55714e-09	0.28532	-1.80935	down
MEDN1121	C23H38O4	23-deoxydeoxycholic acid	Bile acids	Bile acids	53608-86-9	1.03178	6.96903e-08	0.416984	-1.26194	down
MEDN1126	C24H40O5	Gamma-Mercholic Acid	Bile acids	Bile acids	547-75-1	1.39403	2.98723e-11	0.168958	-2.56526	down
MEDN1139	C18H36O3	DL-2-hydroxystearic acid	FA	FFA	629-22-1	1.70785	2.28002e-45	0.470271	-1.08844	down
MEDN1141	C24H38O4	Orthocholic acid	Bile acids	Bile acids	641-81-6	1.50199	1.16333e-09	0.274996	-1.86252	down
MEDN1183	C11H14O4	Multifidol	Benzene and substituted derivatives	Phenolics	125074-06-8	1.89559	3.66207e-67	0.465575	-1.10292	down
MEDN1191	C9H9NO4	1,2-epoxy-3-(p-nitrophenoxy) propane	Benzene and substituted derivatives	Benzene and substituted derivatives	5255-75-4	1.39793	2.99915e-06	0.00526131	-7.57036	down
MEDN1193	C8H9NO2	Acetaminophen	Benzene and substituted derivatives	Phenolics	103-90-2	1.20239	2.93955e-06	0.00785516	-6.99214	down
MEDN1208	C9H9NO4	6-hydroxy-3-succinylpyridine	Heterocyclic compounds	Heterocyclic compounds	15873-27-5	1.48131	9.02719e-06	0.407014	-1.29685	down
MEDN1212	C24H40O4	7alpha,12beta-Dihydroxy-5alpha-cholan-24-oic acid	Tryptamines,Cholines,Pigments	Cholines	-	1.18032	0.0309757	0.382167	-1.38772	down
MEDN1273	C25H46NO7P	PysoPE 20:3(2n isomer1)	GP	LPE	-	1.55202	5.47286e-36	0.442584	-1.17598	down
MEDN1274	C25H46NO7P	PysoPE 20:3	GP	LPE	-	1.55202	5.47286e-36	0.442584	-1.17598	down
MEDN1287	C21H42NO7P	PysoPE 16:1	GP	LPE	-	1.429	3.1499e-28	0.372276	-1.42556	down
MEDN1311	C8H16O3	2-Hydroxycaprylic acid	Organic acid And Its derivatives	Organicacid and Its derivatives	617-73-2	1.4846	1.01622e-27	0.462168	-1.11351	down
MEDN1329	C26H43NO5	Glycohyodeoxycholic acid	Bile acids	Bile acids	13042-33-6	1.44199	2.53492e-11	0.187752	-2.4131	down
MEDP0007	C6H12N2O4S2	L-Cystine	Amino acid and Its metabolomics	Amino acids	56-89-3	1.80066	2.8483e-38	2.80412	1.48755	up
MEDP0020	C5H11NO2S	L-Methionine	Amino acid and Its metabolomics	Amino acids	63-68-3	2.01369	6.22315e-63	4.23308	2.08171	up
MEDP0028	C8H14N2O5	(5-L-Glutamyl)-L-Amino Acid	Amino acid and Its metabolomics	Small Peptide	5875-41-2	1.72214	1.09992e-40	0.237081	-2.07655	down
MEDP0056	C8H16N2O4S2	L-Homocystine	Amino acid and Its metabolomics	Amino acids	626-72-2	1.49983	2.31031e-30	0.166812	-2.58371	down
MEDP0078	C18H20N2O3	Phe-Phe	Amino acid and Its metabolomics	Small Peptide	2577-40-4	1.50332	2.73049e-39	0.357569	-1.48371	down
MEDP0213	C11H14N2	N-Methyltryptamine	Tryptamines,Cholines,Pigments	Tryptamines	61-49-4	1.45941	1.57227e-14	0.388751	-1.36308	down
MEDP0244	C20H32O	All-Trans-13,14-Dihydroretinol	CoEnzyme and vitamins	CoEnzyme and vitamins	115797-14-3	1.19439	4.28082e-16	2.07937	1.05615	up
MEDP0271	C11H11NO2	3-Indolepropionic Acid	Heterocyclic compounds	Indole and Its derivatives	830-96-6	1.53112	0.00652894	0.424361	-1.23664	down
MEDP0272	C10H9NO3	5-Hydroxyindole-3-Acetic Acid	Heterocyclic compounds	Indole and Its derivatives	54-16-0	1.22192	9.16796e-25	0.374286	-1.41779	down
MEDP0336	C22H46NO7P	Lysopc 14:0	GP	LPC	20559-16-4	1.71012	4.10319e-48	0.426208	-1.23037	down
MEDP0509	C11H9NO2	trans-3-Indoleacrylic acid	Organic acid And Its derivatives	Organicacid and Its derivatives	29953-71-7	1.50064	5.85255e-05	0.409344	-1.28861	down
MEDP0514	C12H17N4OS+	Thiamine	CoEnzyme and vitamins	CoEnzyme and vitamins	59-43-8	1.31205	1.64747e-09	5.50731	2.46135	up
MEDP0518	C7H14ClNO2	DL-Stachydrine	Organic acid And Its derivatives	Organicacid and Its derivatives	4136-37-2	1.57677	1.06935e-29	0.160158	-2.64243	down
MEDP0541	C5H9NO	δ-Valerolactam	Alcohol and amines	Amines	675-20-7	1.13159	2.15196e-09	0.42654	-1.22925	down
MEDP0598	C9H10O2	2'-Hydroxy-5'-methylacetophenone	Benzene and substituted derivatives	Benzene and substituted derivatives	1450-72-2	1.64696	2.29445e-10	2.85551	1.51375	up
MEDP0638	C21H42NO7P	LysoPE(16:1(9Z)/0:0)	GP	LPE	-	1.39036	8.35247e-27	0.407416	-1.29543	down
MEDP0781	C11H22O	2-Undecanone	Aldehyde,Ketones,Esters	Ketones	112-12-9	2.04476	5.97728e-70	0.364813	-1.45477	down
MEDP0784	C11H22O	Undecanal	Aldehyde,Ketones,Esters	Aldehydes	112-44-7	2.02556	4.22604e-69	0.367926	-1.44251	down
MEDP0859	C11H14N2O3	Glycyl-DL-phenylalanine	Amino acid and Its metabolomics	Amino acid derivatives	721-66-4	1.88778	2.1226e-75	0.251272	-1.99268	down
MEDP0874	C14H18N2O2	tryptophan betaine	Organic acid And Its derivatives	Organicacid and Its derivatives	487-58-1	1.30919	2.06777e-20	0.306361	-1.7067	down
MEDP1020	C9H9NO4	4-Hydroxyhippurate	Amino acid and Its metabolomics	Amino acid derivatives	2482-25-9	1.46338	4.49754e-05	0.396735	-1.33375	down
MEDP1022	C13H18N2O4	Threoninyl-Phenylalanine	Amino acid and Its metabolomics	Small Peptide	-	1.75267	1.32311e-57	0.189493	-2.39978	down
MEDP1025	C14H20N2O3	L-Valyl-L-phenylalanine	Amino acid and Its metabolomics	Amino acid derivatives	3918-92-1	2.09924	2.85535e-56	0.0624359	-4.00148	down
MEDP1032	C7H6O2	Salicylaldehyde	Benzene and substituted derivatives	Benzene and substituted derivatives	90-02-8	1.61181	4.97881e-16	0.191927	-2.38137	down
MEDP1084	C19H37NO4	Dodecylcarnitine	FA	CAR	25518-54-1	1.65471	6.84827e-30	0.390324	-1.35726	down
MEDP1087	C21H38O4	MG (18: 2 (9Z, 12Z) / 0: 0/0: 0) [rac]	GL	MG	26545-74-4	1.78852	3.85616e-40	0.451869	-1.14603	down
MEDP1088	C20H32N6O12S2	Glutathione	Amino acid and Its metabolomics	Small Peptide	27025-41-8	1.86848	1.58018e-75	0.386782	-1.37041	down
MEDP1102	C17H33NO4	Decanoyl L-Carnitine	FA	CAR	3992-45-8	1.62361	9.24337e-26	0.361837	-1.46659	down
MEDP1106	C24H40O3	Lithocholic acid	Bile acids	Bile acids	434-13-9	1.3142	1.24697e-18	0.212927	-2.23157	down
MEDP1146	C26H56NO6P	Hemolytic PAF C-18	GP	LPC	74430-89-0	1.95892	6.62419e-74	0.295918	-1.75673	down
MEDP1165	C26H56NO6P	2-O-ethyl PAF C-16	GP	LPC	-	1.95892	6.62419e-74	0.295918	-1.75673	down
MEDP1201	C20H36O6	8,8a-deoxy oleane	Others	Others	53428-54-9	1.33677	1.21548e-09	0.177164	-2.49685	down
MEDP1209	C8H8	Styrene	Benzene and substituted derivatives	Benzene and substituted derivatives	100-42-5	1.5736	7.81723e-16	0.201207	-2.31324	down
MEDP1234	C9H9NO4	Dopaquinone	Benzene and substituted derivatives	Benzene and substituted derivatives	4430-97-1	1.27164	0.000371666	0.462505	-1.11246	down
MEDP1246	C10H18N2O5	2,4-diacetamino-2,4,6-triphenoxy-D-mannopyranose	Carboxylic acids and derivatives	Sugar derivatives	-	1.33983	3.29849e-33	0.456998	-1.12974	down
MEDP1251	C7H5NS2	2-Mercaptobenzothiazole	Heterocyclic compounds	Heterocyclic compounds	149-30-4	2.12388	3.86865e-31	31.9409	4.99733	up
MEDP1274	C24H36O2	(4Z, 7Z, 10Z, 13Z, 16Z, 19Z) -Eicosahexaenoate	Aldehyde,Ketones,Esters	Esters	81926-94-5	1.5293	1.585e-07	0.203662	-2.29575	down
MEDP1298	C21H36O3	Pregnanetriol	Alcohol and amines	Alcohols	1098-45-9	1.79379	3.50028e-40	0.455327	-1.13502	down
MEDP1396	C22H39NO6	Carnitine C15:1:DC	FA	CAR	-	1.35963	6.51205e-11	0.207842	-2.26644	down
MEDP1411	C20H39NO4	Carnitine C13:0	FA	CAR	-	1.29502	6.08024e-09	0.401303	-1.31724	down
MEDP1412	C20H37NO4	Carnitine C13:1	FA	CAR	-	1.41346	9.47581e-24	0.417916	-1.25871	down
MEDP1416	C18H35NO4	Carnitine C11:0	FA	CAR	-	1.7973	5.25859e-29	0.234531	-2.09215	down
MEDP1418	C18H33NO4	Carnitine C11:1	FA	CAR	-	1.31897	3.57187e-27	0.494805	-1.01507	down
MEDP1419	C17H33NO4	Carnitine C10:0	FA	CAR	-	1.65467	1.91977e-27	0.365221	-1.45316	down
MEDP1422	C15H29NO5	Carnitine C8-OH	FA	CAR	-	1.58052	3.19988e-44	0.421762	-1.2455	down
MEDP1424	C16H31NO4	Carnitine C9:0	FA	CAR	-	1.68658	4.87715e-20	0.258173	-1.95359	down
MEDP1427	C15H29NO4	Carnitine C8:0	FA	CAR	-	1.4917	5.94833e-20	0.434854	-1.2014	down
MEDP1431	C14H25NO4	Carnitine C7:1Isomer1	FA	CAR	-	1.06391	2.85634e-10	0.405668	-1.30163	down
MEDP1432	C14H25NO4	Carnitine C7:1	FA	CAR	-	1.07022	4.23473e-12	0.420961	-1.24824	down
MEDP1433	C14H19NO4	Carnitine ph-C1	FA	CAR	-	1.10839	2.11527e-13	0.310028	-1.68953	down
MEDP1442	C11H21NO4	Carnitine C4:0	FA	CAR	-	1.28562	1.06784e-11	2.00968	1.00697	up
MEDP1455	C23H38O4	MG(20:4)isomer	GL	MG	-	1.41409	4.68231e-20	2.41222	1.27036	up
MEDP1485	C9H9NOS2	2-(2-Benzothiazolylthio)ethanol	Alcohol and amines	Alcohols	4665-63-8	1.81027	1.31591e-31	9.57326	3.25901	up
MEDP1493	C11H15N5O4	N6-methyladenosine	Nucleotide And Its metabolomics	Nucleotide and Its metabolomics	1867-73-8	1.78976	4.13621e-43	0.442662	-1.17572	down
MEDP1507	C13H17N3O4	Phe-Asn	Amino acid and Its metabolomics	Small Peptide	-	1.61786	1.26917e-22	0.343255	-1.54265	down
MEDP1508	C14H20N2O3S	Phe-Met	Amino acid and Its metabolomics	Small Peptide	15080-84-9	2.03648	1.29736e-52	0.0905861	-3.46457	down
MEDP1513	C16H29NO4	Carnitine C9:1	FA	CAR	-	1.38374	1.34957e-22	0.375005	-1.41502	down
MEDP1514	C16H31NO4	Carnitine C9:0 Isomer1	FA	CAR	-	1.53109	1.7774e-17	0.292978	-1.77114	down
MEDP1516	C17H31NO4	Carnitine C10:1 Isomer1	FA	CAR	-	1.39782	8.46815e-22	0.456261	-1.13207	down
MEDP1517	C17H31NO4	Carnitine C10:1	FA	CAR	-	1.40839	5.219e-23	0.445658	-1.16599	down
MEDP1518	C17H33NO4	Carnitine C10:0 Isomer1	FA	CAR	-	1.63382	3.72369e-25	0.366841	-1.44678	down
MEDP1520	C20H39NO4	Carnitine C13:0 Isomer1	FA	CAR	-	1.28404	2.0041e-09	0.404177	-1.30694	down
MEDP1521	C21H37NO4	Carnitine C14:2 Isomer 1	FA	CAR	-	1.66658	4.27239e-48	0.405961	-1.30059	down
MEDP1522	C22H43NO4	Carnitine C15 Isomer1	FA	CAR	-	1.60109	1.71887e-14	0.209928	-2.25203	down

## Sheet: TableS3
	TableS3. Differential metabolites detected for validation set.
Index	Formula	Compounds	Class I	Class II	CAS	VIP	p_value	Fold_Change	Log2FC	Type
MEDN0109	C24H40O4	Hododeoxycholic acid	Bile acids	Bile acids	83-49-8	2.1633	3.21497e-18	0.270128	-1.88828	down
MEDN0110	C26H43NO5	Glycoursodeoxycholic Acid	Bile acids	Bile acids	64480-66-6	1.66351	1.55913e-13	0.375017	-1.41497	down
MEDN0113	C26H43NO5	Glycochenodeoxycholic Acid	Bile acids	Bile acids	640-79-9	2.09024	4.39136e-12	0.379851	-1.39649	down
MEDN0117	C7H8O2	4-Methylcatechol	Benzene and substituted derivatives	Phenolics	452-86-8	2.79254	2.45572e-41	0.112145	-3.15656	down
MEDN0120	C6H14O6	Dulcitol	Carboxylic acids and derivatives	Sugar alcohols	608-66-2	1.36741	0.000830273	6.72133	2.74875	up
MEDN0210	C6H12O5	1,5-Anhydro-D-Glucitol	Carboxylic acids and derivatives	Sugar alcohols	154-58-5	1.33899	3.47742e-14	3.30281	1.72369	up
MEDN0213	C6H14O6	D-Sorbitol	Carboxylic acids and derivatives	Sugar alcohols	50-70-4	1.2929	0.000898011	8.7208	3.12446	up
MEDN0231	C6H12O5	L-Fucose	Carboxylic acids and derivatives	Sugars	2438-80-4	1.33899	3.47742e-14	3.30281	1.72369	up
MEDN0232	C6H12O5	L-Rhamnose	Carboxylic acids and derivatives	Sugars	3615-41-6	1.33899	3.47742e-14	3.30281	1.72369	up
MEDN0261	C11H11NO2	3-Indolepropionic Acid	Heterocyclic compounds	Indole and Its derivatives	830-96-6	1.40572	7.32991e-05	0.164268	-2.60587	down
MEDN0283	C4H8O3	2-Hydroxybutanoic Acid	Organic acid And Its derivatives	Organicacid and Its derivatives	600-15-7	1.65565	1.02409e-14	2.01366	1.00982	up
MEDN0286	C12H14O5	3,4,5-Trimethoxycinnamic Acid	Organic acid And Its derivatives	Organicacid and Its derivatives	90-50-6	3.03044	0.0365315	0.062767	-3.99385	down
MEDN0292	C4H8O3	3-Hydroxybutyrate	Organic acid And Its derivatives	Organicacid and Its derivatives	300-85-6	1.61789	8.75747e-13	4.04259	2.01528	up
MEDN0299	C6H10O4	Adipic Acid	Organic acid And Its derivatives	Organicacid and Its derivatives	124-04-9	1.7176	0.0163996	3.82137	1.93409	up
MEDN0301	C9H8O4	Caffeic Acid	Organic acid And Its derivatives	Organicacid and Its derivatives	331-39-5	1.51641	2.60923e-30	0.177188	-2.49665	down
MEDN0317	C9H9NO3	Hippuric Acid	Organic acid And Its derivatives	Organicacid and Its derivatives	495-69-2	1.85483	1.10314e-30	0.176635	-2.50116	down
MEDN0320	C9H10O2	Hydrocinnamic Acid	Organic acid And Its derivatives	Organicacid and Its derivatives	501-52-0	1.38917	5.12845e-15	0.328243	-1.60716	down
MEDN0333	C3H4O4	Malonicacid	Organic acid And Its derivatives	Organicacid and Its derivatives	141-82-2	1.61963	7.32176e-13	4.03168	2.01138	up
MEDN0368	C19H40NO7P	Lysope 14:0	GP	LPE	-	1.93718	4.09373e-28	0.484474	-1.04551	down
MEDN0374	C18H32O4	9-HpODE	Oxidized lipids	Oxidized lipids	29774-12-7	2.20724	8.84666e-23	0.482439	-1.05158	down
MEDN0396	C10H20O2	Capric Acid(C10:0)	FA	FFA	334-48-5	1.02589	0.00257983	3.17789	1.66807	up
MEDN0406	C9H10O3	3-(3-Hydroxyphenyl)Propionate Acid	Organic acid And Its derivatives	Organicacid and Its derivatives	621-54-5	1.68049	3.06884e-07	0.174787	-2.51633	down
MEDN0421	C10H12N5O6P	Cyclic Amp	Nucleotide And Its metabolomics	Nucleotide and Its metabolomics	60-92-4	1.07405	2.83322e-08	0.201608	-2.31037	down
MEDN0551	C11H9NO2	Indoleacrylic acid	Organic acid And Its derivatives	Organicacid and Its derivatives	1204-06-4	1.16739	1.18108e-19	0.33866	-1.56209	down
MEDN0594	C9H8O3	(E)-3-(3-hydroxyphenyl)prop-2-enoic acid	Benzene and substituted derivatives	Phenolic acids	588-30-7	1.54758	6.11731e-20	4.75737	2.25017	up
MEDN0604	C14H26O4	Tetradecanedioic acid	FA	FFA	821-38-5	1.56514	7.81215e-06	2.20731	1.14229	up
MEDN0623	C9H9NO4	2-Hydroxy HippuricAcid	Benzene and substituted derivatives	Phenolic acids	487-54-7	1.57364	3.65026e-26	0.391471	-1.35302	down
MEDN0625	C16H12O4	Formononetin	Benzene and substituted derivatives	Benzene and substituted derivatives	485-72-3	2.09146	1.0258e-38	0.486442	-1.03966	down
MEDN0628	C10H15N2O8P	dTMP	Nucleotide And Its metabolomics	Nucleotide and Its metabolomics	365-07-1	1.43087	6.10559e-15	0.079691	-3.64944	down
MEDN0658	C16H30O4	Hexadecanedioic acid	FA	FFA	505-54-4	1.39177	3.22351e-06	2.32431	1.2168	up
MEDN0685	C11H20O4	Undecanedioic acid	FA	FFA	1852-04-6	2.01043	2.46602e-07	0.0453546	-4.46261	down
MEDN0744	C6H10O2	Delta-Hexalactone	Aldehyde,Ketones,Esters	Esters	823-22-3	1.52552	0.0014198	9.41995	3.23572	up
MEDN0780	C20H34O5	5-iPF2α-VI [(8β)-5,9α,11α-trihydroxy-prosta-6E,14Z-dien-1-oic acid]	Oxidized lipids	Oxidized lipids	180469-63-0	2.97123	5.2425e-08	11383.4	13.4746	up
MEDN0816	C9H9NO4	4-Hydroxyhippurate	Amino acid and Its metabolomics	Amino acid derivatives	2482-25-9	1.90434	1.29509e-25	0.3298	-1.60034	down
MEDN0824	C24H38O5	7-ketodeoxycholic acid	Hormones and hormone related compunds	Hormones and hormone related compunds	911-40-0	1.4775	5.45192e-08	0.345856	-1.53176	down
MEDN0845	C21H30O5	Cortisol	Hormones and hormone related compunds	Hormones and hormone related compunds	50-23-7	1.07481	0.00012524	0.21703	-2.20403	down
MEDN1017	C9H10O3	3-(4-Hydroxyphenyl)-Propionic Acid	Benzene and substituted derivatives	Phenolic acids	501-97-3	1.68049	3.06884e-07	0.174787	-2.51633	down
MEDN1023	C10H12O2	2-Methoxy-4-[(E)-prop-1-enyl]phenol	Benzene and substituted derivatives	Benzene and substituted derivatives	97-54-1	2.23093	3.36027e-06	83.728	6.38764	up
MEDN1050	C8H8O2	Phenyl acetate	Benzene and substituted derivatives	Benzene and substituted derivatives	122-79-2	3.28936	4.08912e-28	281.994	8.13952	up
MEDN1059	C26H45NO6S	Taurodeoxycholic acid	Bile acids	Bile acids	14605-22-2	1.13203	3.57234e-08	0.482906	-1.05019	down
MEDN1077	C24H40O5	Alpha-Mercholic Acid	Bile acids	Bile acids	2393-58-0	1.51916	1.05648e-05	0.446196	-1.16425	down
MEDN1126	C24H40O5	Gamma-Mercholic Acid	Bile acids	Bile acids	547-75-1	2.05553	1.32819e-11	0.266105	-1.90993	down
MEDN1141	C24H38O4	Orthocholic acid	Bile acids	Bile acids	641-81-6	2.00849	2.2103e-24	0.204811	-2.28764	down
MEDN1208	C9H9NO4	6-hydroxy-3-succinylpyridine	Heterocyclic compounds	Heterocyclic compounds	15873-27-5	1.90434	1.29509e-25	0.3298	-1.60034	down
MEDN1212	C24H40O4	7alpha,12beta-Dihydroxy-5alpha-cholan-24-oic acid	Tryptamines,Cholines,Pigments	Cholines	-	1.59705	7.79167e-11	0.0717062	-3.80176	down
MEDN1213	C9H10O3	2-(4-hydroxyphenyl) propionate	Benzene and substituted derivatives	Phenolic acids	938-96-5	1.77882	7.57064e-08	0.190883	-2.38924	down
MEDN1326	C6H10O4	2-Methylglutaric Acid	Organic acid And Its derivatives	Organicacid and Its derivatives	18069-17-5	1.61635	0.0177195	4.03637	2.01306	up
MEDN1327	C6H10O2	2-Methyl-4-pentenoic Acid	Organic acid And Its derivatives	Organicacid and Its derivatives	1575-74-2	1.46683	0.00171187	9.35846	3.22627	up
MEDN1329	C26H43NO5	Glycohyodeoxycholic acid	Bile acids	Bile acids	13042-33-6	1.73732	9.98347e-13	0.366314	-1.44885	down
MEDP0213	C11H14N2	N-Methyltryptamine	Tryptamines,Cholines,Pigments	Tryptamines	61-49-4	1.52752	1.58362e-34	0.41244	-1.27774	down
MEDP0218	C6H14O6	D-Mannitol	Carboxylic acids and derivatives	Sugar alcohols	69-65-8	1.54701	0.000897958	11.2324	3.4896	up
MEDP0330	C10H18O4	Sebacate	Organic acid And Its derivatives	Organicacid and Its derivatives	111-20-6	1.37457	0.0259095	7.04076	2.81573	up
MEDP0336	C22H46NO7P	Lysopc 14:0	GP	LPC	20559-16-4	2.31972	9.86005e-40	0.479295	-1.06101	down
MEDP0379	C9H9NO4	3-Hydroxyhippuric Acid	Amino acid and Its metabolomics	Amino acid derivatives	1637-75-8	1.79717	2.99176e-22	0.361611	-1.46749	down
MEDP0428	C27H46O	Cholesterol	Hormones and hormone related compunds	Hormones and hormone related compunds	57-88-5	2.80895	1.34116e-81	0.416127	-1.26491	down
MEDP0509	C11H9NO2	trans-3-Indoleacrylic acid	Organic acid And Its derivatives	Organicacid and Its derivatives	29953-71-7	1.66152	3.46935e-16	0.271285	-1.88212	down
MEDP0545	C4H7NO	2-Pyrrolidinone	Heterocyclic compounds	Heterocyclic compounds	616-45-5	2.11134	3.30622e-15	2.01129	1.00812	up
MEDP0552	C15H20O2	Alantolactone	Others	Hydrocarbon derivatives	546-43-0	1.09288	1.34672e-05	11.9261	3.57605	up
MEDP0576	C12H28N4O	N1-Acetylspermine	Organic acid And Its derivatives	Organicacid and Its derivatives	25593-72-0	1.31017	1.80596e-12	2.32908	1.21976	up
MEDP0751	C4H8OS	3-(Methylthio)propionaldehyde	Aldehyde,Ketones,Esters	Aldehydes	3268-49-3	1.53095	6.77556e-22	0.486649	-1.03905	down
MEDP0846	C8H8O2	4-Methylbenzoic acid	Benzene and substituted derivatives	Phenolic acids	99-94-5	3.41131	3.78578e-22	73.0264	6.19035	up

## Sheet: TableS4
Table S4. Common differential metabolites of discovery and validation set.
Index	Formula	Compounds	Class I	Class II	CAS	VIP	p_value	Fold_Change	Log2FC	Type
MEDN0109	C24H40O4	Hododeoxycholic acid	Bile acids	Bile acids	83-49-8	1.73349	1.19025e-23	0.168588	-2.56843	down
MEDN0110	C26H43NO5	Glycoursodeoxycholic Acid	Bile acids	Bile acids	64480-66-6	1.45674	1.86021e-13	0.193613	-2.36875	down
MEDN0113	C26H43NO5	Glycochenodeoxycholic Acid	Bile acids	Bile acids	640-79-9	1.40274	3.38265e-10	0.340913	-1.55252	down
MEDN0283	C4H8O3	2-Hydroxybutanoic Acid	Organic acid And Its derivatives	Organicacid and Its derivatives	600-15-7	1.80353	4.25715e-40	2.5861	1.37078	up
MEDN0301	C9H8O4	Caffeic Acid	Organic acid And Its derivatives	Organicacid and Its derivatives	331-39-5	1.74638	3.86318e-20	0.168604	-2.56829	down
MEDN0317	C9H9NO3	Hippuric Acid	Organic acid And Its derivatives	Organicacid and Its derivatives	495-69-2	1.72591	4.08423e-19	0.170884	-2.54891	down
MEDN0320	C9H10O2	Hydrocinnamic Acid	Organic acid And Its derivatives	Organicacid and Its derivatives	501-52-0	1.48708	2.00731e-06	0.307105	-1.7032	down
MEDN0368	C19H40NO7P	Lysope 14:0	GP	LPE	-	1.34095	2.24659e-23	0.486622	-1.03913	down
MEDN0406	C9H10O3	3-(3-Hydroxyphenyl)Propionate Acid	Organic acid And Its derivatives	Organicacid and Its derivatives	621-54-5	1.51761	1.16193e-09	0.216169	-2.20977	down
MEDN0429	C9H9NO4	3-Hydroxyhippuric Acid	Amino acid and Its metabolomics	Amino acid derivatives	1637-75-8	1.56056	7.02288e-13	0.186687	-2.42131	down
MEDN0623	C9H9NO4	2-Hydroxy HippuricAcid	Benzene and substituted derivatives	Phenolic acids	487-54-7	1.47979	1.27263e-05	0.405199	-1.3033	down
MEDN1017	C9H10O3	3-(4-Hydroxyphenyl)-Propionic Acid	Benzene and substituted derivatives	Phenolic acids	501-97-3	1.51761	1.16193e-09	0.216169	-2.20977	down
MEDN1023	C10H12O2	2-Methoxy-4-[(E)-prop-1-enyl]phenol	Benzene and substituted derivatives	Benzene and substituted derivatives	97-54-1	1.98733	8.67586e-11	128.379	7.00427	up
MEDN1059	C26H45NO6S	Taurodeoxycholic acid	Bile acids	Bile acids	14605-22-2	1.33808	2.62933e-18	0.279263	-1.8403	down
MEDN1077	C24H40O5	Alpha-Mercholic Acid	Bile acids	Bile acids	2393-58-0	1.2809	4.55683e-06	0.339442	-1.55876	down
MEDN1126	C24H40O5	Gamma-Mercholic Acid	Bile acids	Bile acids	547-75-1	1.39403	2.98723e-11	0.168958	-2.56526	down
MEDN1141	C24H38O4	Orthocholic acid	Bile acids	Bile acids	641-81-6	1.50199	1.16333e-09	0.274996	-1.86252	down
MEDN1208	C9H9NO4	6-hydroxy-3-succinylpyridine	Heterocyclic compounds	Heterocyclic compounds	15873-27-5	1.48131	9.02719e-06	0.407014	-1.29685	down
MEDN1212	C24H40O4	7alpha,12beta-Dihydroxy-5alpha-cholan-24-oic acid	Tryptamines,Cholines,Pigments	Cholines	-	1.18032	0.0309757	0.382167	-1.38772	down
MEDN1329	C26H43NO5	Glycohyodeoxycholic acid	Bile acids	Bile acids	13042-33-6	1.44199	2.53492e-11	0.187752	-2.4131	down
MEDP0213	C11H14N2	N-Methyltryptamine	Tryptamines,Cholines,Pigments	Tryptamines	61-49-4	1.45941	1.57227e-14	0.388751	-1.36308	down
MEDP0271	C11H11NO2	3-Indolepropionic Acid	Heterocyclic compounds	Indole and Its derivatives	830-96-6	1.53112	0.00652894	0.424361	-1.23664	down
MEDP0336	C22H46NO7P	Lysopc 14:0	GP	LPC	20559-16-4	1.71012	4.10319e-48	0.426208	-1.23037	down
MEDP0509	C11H9NO2	trans-3-Indoleacrylic acid	Organic acid And Its derivatives	Organicacid and Its derivatives	29953-71-7	1.50064	5.85255e-05	0.409344	-1.28861	down
MEDP1020	C9H9NO4	4-Hydroxyhippurate	Amino acid and Its metabolomics	Amino acid derivatives	2482-25-9	1.46338	4.49754e-05	0.396735	-1.33375	down

## Sheet: TableS5
Table S5.Machine learning and cox regression results
Group	Set	Panel	Method	Accuracy	AUC	Sensitivity	Specificity
batch_1.GCA_vs_NC	valid	multiML	LR	0.38292	0.965797	0.992754	0.00888889
batch_1.GCA_vs_NC	valid	multiML	SVM	0.38292	0.808857	0.992754	0.00888889
batch_1.GCA_vs_NC	valid	multiML	RF	0.471074	0.91401	0.971014	0.164444
batch_1.GCA_vs_NC	valid	stepwise	LR	0.37741	0.499356	0.985507	0.00444444
batch_1.GCA_vs_NC	valid	stepwise	SVM	0.380165	0.467053	1	0
batch_1.GCA_vs_NC	valid	stepwise	RF	0.421488	0.870177	0.992754	0.0711111
batch_1.GCA_vs_NC	valid	common	LR	0.380165	0.95723	0.992754	0.00444444
batch_1.GCA_vs_NC	valid	common	SVM	0.380165	0.765958	1	0
batch_1.GCA_vs_NC	valid	common	RF	0.46281	0.869259	0.978261	0.146667
batch_1.GCA_vs_NC	train	multiML	LR	0.976048	0.997744	0.971014	0.977961
batch_1.GCA_vs_NC	train	multiML	SVM	0.98004	0.998663	0.978261	0.980716
batch_1.GCA_vs_NC	train	multiML	RF	1	1	1	1
batch_1.GCA_vs_NC	train	stepwise	LR	1	1	1	1
batch_1.GCA_vs_NC	train	stepwise	SVM	1	1	1	1
batch_1.GCA_vs_NC	train	stepwise	RF	1	1	1	1
batch_1.GCA_vs_NC	train	common	LR	0.968064	0.993752	0.963768	0.969697
batch_1.GCA_vs_NC	train	common	SVM	0.98004	0.99485	0.956522	0.988981
batch_1.GCA_vs_NC	train	common	RF	1	1	1	1
batch_2.GCA_vs_NC	train	multiML	LR	0.99449	0.997778	0.985507	1
batch_2.GCA_vs_NC	train	multiML	SVM	1	1	1	1
batch_2.GCA_vs_NC	train	multiML	RF	1	1	1	1
batch_2.GCA_vs_NC	train	stepwise	LR	1	1	1	1
batch_2.GCA_vs_NC	train	stepwise	SVM	1	1	1	1
batch_2.GCA_vs_NC	train	stepwise	RF	1	1	1	1
batch_2.GCA_vs_NC	train	common	LR	0.977961	0.99723	0.971014	0.982222
batch_2.GCA_vs_NC	train	common	SVM	1	1	1	1
batch_2.GCA_vs_NC	train	common	RF	1	1	1	1
batch_2.GCA_vs_NC	valid	multiML	LR	0.774451	0.867988	0.202899	0.991736
batch_2.GCA_vs_NC	valid	multiML	SVM	0.39521	0.51605	0.731884	0.267218
batch_2.GCA_vs_NC	valid	multiML	RF	0.784431	0.878938	0.253623	0.986226
batch_2.GCA_vs_NC	valid	stepwise	LR	0.790419	0.737993	0.601449	0.862259
batch_2.GCA_vs_NC	valid	stepwise	SVM	0.712575	0.733381	0.572464	0.76584
batch_2.GCA_vs_NC	valid	stepwise	RF	0.842315	0.844522	0.688406	0.900826
batch_2.GCA_vs_NC	valid	common	LR	0.830339	0.88825	0.73913	0.865014
batch_2.GCA_vs_NC	valid	common	SVM	0.826347	0.858326	0.753623	0.853994
batch_2.GCA_vs_NC	valid	common	RF	0.858283	0.900248	0.746377	0.900826
